# Supplementary material for: A multi-mineral intervention to counter pro-inflammatory activity and to improve the barrier in human colon organoids
Source: Front Cell Dev Biol. 2023 Jul 5;11:1132905. doi: 10.3389/fcell.2023.1132905 (PMC10354648; doi:10.3389/fcell.2023.1132905)
Supplement: Supplementary file 1 [file DataSheet1.zip]

Archive with 17 entries (17 files):
- Supplementary Figure S1.PDF
- Supplementary Figure S2.PDF
- Supplementary Figure S3.PDF
- Supplementary Figure S4.PDF
- Supplementary Figure S5.PDF
- Supplementary File S1.PDF
- Supplementary Movie S1.PDF
- Supplementary Table S1.PDF
- Supplementary Table S10.PDF
- Supplementary Table S2.PDF
- Supplementary Table S3.PDF
- Supplementary Table S4.XLSX
- Supplementary Table S5.XLSX
- Supplementary Table S6.PDF
- Supplementary Table S7.XLSX
- Supplementary Table S8.PDF
- Supplementary Table S9.PDF
