# Supplementary material for: A multi-mineral intervention to counter pro-inflammatory activity and to improve the barrier in human colon organoids
Source: Front Cell Dev Biol. 2023 Jul 5;11:1132905. doi: 10.3389/fcell.2023.1132905 (PMC10354648; doi:10.3389/fcell.2023.1132905)
Supplement: Supplementary file 1 [file DataSheet1.zip › Supplementary Table S4.XLSX]

## Sheet: Biological Process (GO)
Supplement Table 4. GO Biological Process (involving proteins upregulated with Aquamin at 1.8 fold-change)
description	annotation_id	genes_found	term_genes	pval	relative_enrichment	genes
epithelial cell differentiation	GO:0030855	8	42	3.52658e-07	11.218	KRT9, EHF, GSTA1, KRT14, KRT16, AKR1C2, KRT10, SULT1B1
epidermis development	GO:0008544	6	24	2.07306e-06	14.7237	KLK7, KRT9, KRT2, KRT14, KRT10, KRT5
intermediate filament organization	GO:0045109	4	13	4.88833e-05	18.1215	KRT9, KRT2, KRT14, KRT16
positive regulation of epidermis development	GO:0045684	2	2	0.000284572	58.8947	KRT2, KRT10
positive regulation of T cell tolerance induction	GO:0002666	2	2	0.000284572	58.8947	HLA-G, IDO1
homophilic cell adhesion via plasma membrane adhesion molecules	GO:0007156	4	22	0.00044529	10.7081	CEACAM5, DSG2, CDH17, PCDH1
peptide cross-linking	GO:0018149	3	10	0.000518253	17.6684	KRT2, KRT10, KRT1
neuron remodeling	GO:0016322	2	3	0.000844302	39.2632	ANKS1A, FARP2
positive regulation of T cell differentiation in thymus	GO:0033089	2	3	0.000844302	39.2632	IHH, VNN1
hair cycle	GO:0042633	2	3	0.000844302	39.2632	KRT14, KRT16
keratinocyte migration	GO:0051546	2	3	0.000844302	39.2632	KRT2, KRT16
establishment of skin barrier	GO:0061436	3	12	0.000927128	14.7237	KRT16, FLG2, KRT1
cell adhesion	GO:0007155	8	123	0.00102026	3.83055	CEACAM5, DSG2, CDH17, PCDH1, PODXL, FLG2, OLFM4, FARP2
defense response to Gram-negative bacterium	GO:0050829	3	14	0.00149689	12.6203	DCD, GSDMD, LYPD8
flavonoid metabolic process	GO:0009812	2	4	0.00167001	29.4474	SULT1B1, SULT1A4
prostaglandin metabolic process	GO:0006693	3	17	0.00269575	10.3932	GSTA1, HPGD, AKR1C2
sulfation	GO:0051923	2	5	0.00275273	23.5579	SULT1B1, SULT1A4
proteolysis	GO:0006508	9	176	0.00268735	3.01166	KLK6, KLK7, IHH, DCD, LGMN, RHBDL2, PEPD, NAALAD2, CLCA4
thymidine metabolic process	GO:0046104	1	1	0.0169794	58.8947	TK2
negative regulation of alpha-beta T cell differentiation	GO:0046639	1	1	0.0169794	58.8947	IHH
Purkinje myocyte development	GO:0003165	1	1	0.0169794	58.8947	DSG2
embryonic camera-type eye morphogenesis	GO:0048596	1	1	0.0169794	58.8947	IHH
positive regulation of chronic inflammatory response	GO:0002678	1	1	0.0169794	58.8947	IDO1
vitelline membrane formation	GO:0030704	1	1	0.0169794	58.8947	IHH
regulation of neutrophil extravasation	GO:2000389	1	1	0.0169794	58.8947	OLFM4
phenol-containing compound metabolic process	GO:0018958	1	1	0.0169794	58.8947	SULT1B1
positive regulation of ARF protein signal transduction	GO:0032014	1	1	0.0169794	58.8947	MAPRE2
complement activation, lectin pathway	GO:0001867	1	1	0.0169794	58.8947	KRT1
cuticle development	GO:0042335	1	1	0.0169794	58.8947	DUOX2
negative regulation of T cell differentiation in thymus	GO:0033085	1	1	0.0169794	58.8947	IHH
negative regulation of creatine transmembrane transporter activity	GO:1905408	1	1	0.0169794	58.8947	STK39
ethanol catabolic process	GO:0006068	2	6	0.00408373	19.6316	SULT1B1, SULT1A4
regulation of angiogenesis	GO:0045765	2	12	0.016821	9.81579	PLXND1, KRT1
defense response to bacterium	GO:0042742	3	27	0.0102679	6.54386	DCD, GSDMD, GSDMB
positive regulation of axonogenesis	GO:0050772	2	8	0.0074567	14.7237	STK25, PLXND1
response to interleukin-6	GO:0070741	1	1	0.0169794	58.8947	PCK1
regulation of NLRP3 inflammasome complex assembly	GO:1900225	1	1	0.0169794	58.8947	EIF2AK2
protein heterotetramerization	GO:0051290	2	10	0.0117233	11.7789	KRT10, KRT1
'de novo' NAD biosynthetic process from tryptophan	GO:0034354	1	1	0.0169794	58.8947	IDO1
swimming behavior	GO:0036269	1	1	0.0169794	58.8947	IDO1
keratinocyte activation	GO:0032980	1	1	0.0169794	58.8947	KRT2
positive regulation of tolerance induction	GO:0002645	1	1	0.0169794	58.8947	HLA-G
collagen catabolic process	GO:0030574	2	7	0.00565449	16.8271	KLK6, PEPD
negative regulation of T cell apoptotic process	GO:0070233	1	1	0.0169794	58.8947	IDO1
dendritic spine organization	GO:0097061	1	1	0.0169794	58.8947	LGMN
activation of cysteine-type endopeptidase activity	GO:0097202	2	12	0.016821	9.81579	LGMN, CYCS
morphogenesis of a branching structure	GO:0001763	1	1	0.0169794	58.8947	IHH
regulation of ephrin receptor signaling pathway	GO:1901187	1	1	0.0169794	58.8947	ANKS1A
tryptophan catabolic process to kynurenine	GO:0019441	1	1	0.0169794	58.8947	IDO1
positive regulation of blood vessel remodeling	GO:2000504	1	1	0.0169794	58.8947	TMBIM1
branching involved in blood vessel morphogenesis	GO:0001569	2	6	0.00408373	19.6316	IHH, PLXND1
tryptophan catabolic process	GO:0006569	1	1	0.0169794	58.8947	IDO1
camera-type eye photoreceptor cell fate commitment	GO:0060220	1	1	0.0169794	58.8947	IHH
cellular response to potassium ion starvation	GO:0051365	1	1	0.0169794	58.8947	PCK1
ductus arteriosus closure	GO:0097070	1	1	0.0169794	58.8947	HPGD
negative regulation of eye pigmentation	GO:0048074	1	1	0.0169794	58.8947	IHH
kynurenic acid biosynthetic process	GO:0034276	1	1	0.0169794	58.8947	IDO1
negative regulation of T cell proliferation	GO:0042130	2	10	0.0117233	11.7789	HLA-G, IDO1
positive regulation of T cell apoptotic process	GO:0070234	1	1	0.0169794	58.8947	IDO1
xenobiotic metabolic process	GO:0006805	3	32	0.0163898	5.52138	GSTA1, SULT1B1, SULT1A4
positive regulation of histone H3-K27 methylation	GO:0061087	1	1	0.0169794	58.8947	OGT
protein adenylylation	GO:0018117	1	1	0.0169794	58.8947	SELENOO
semaphorin-plexin signaling pathway	GO:0071526	2	12	0.016821	9.81579	PLXND1, FARP2
pore formation in membrane of another organism	GO:0035915	1	1	0.0169794	58.8947	GSDMD
parturition	GO:0007567	1	1	0.0169794	58.8947	HPGD
vacuolar protein processing	GO:0006624	1	1	0.0169794	58.8947	LGMN
ovulation	GO:0030728	1	1	0.0169794	58.8947	HPGD
positive regulation of integrin activation by cell surface receptor linked signal transduction	GO:0033626	1	1	0.0169794	58.8947	CDH17
dichotomous subdivision of terminal units involved in salivary gland branching	GO:0060666	1	1	0.0169794	58.8947	PLXND1
positive regulation of antibacterial peptide production	GO:0002803	1	1	0.0169794	58.8947	KLK7
cellular response to fructose stimulus	GO:0071332	1	1	0.0169794	58.8947	PCK1
regulation of prostaglandin catabolic process	GO:1905828	1	1	0.0169794	58.8947	HPGD
response to methionine	GO:1904640	1	1	0.0169794	58.8947	PCK1
positive regulation of transcription from RNA polymerase II promoter in response to acidic pH	GO:0061402	1	1	0.0169794	58.8947	PCK1
negative regulation of dendritic cell differentiation	GO:2001199	1	1	0.0169794	58.8947	HLA-G
regulation of hematopoietic stem cell proliferation	GO:1902033	1	1	0.0169794	58.8947	EIF2AK2
deoxyribonucleoside monophosphate biosynthetic process	GO:0009157	1	1	0.0169794	58.8947	TK2
morphogenesis of an epithelium	GO:0002009	2	10	0.0117233	11.7789	KRT16, KRT10
epithelial tube formation	GO:0072175	1	1	0.0169794	58.8947	PODXL
oligopeptide transmembrane transport	GO:0035672	1	1	0.0169794	58.8947	CDH17
pyroptosis	GO:0070269	2	9	0.00948226	13.0877	GSDMD, GSDMB
peripheral B cell tolerance induction	GO:0002451	1	1	0.0169794	58.8947	HLA-G
intracellular pH elevation	GO:0051454	1	1	0.0169794	58.8947	SLC26A3
positive regulation of interleukin-12 production	GO:0032735	2	12	0.016821	9.81579	HLA-G, IDO1
negative regulation of immature T cell proliferation in thymus	GO:0033088	1	1	0.0169794	58.8947	IHH
keratinization	GO:0031424	2	9	0.00948226	13.0877	KRT2, KRT16
retinal pigment epithelium development	GO:0003406	1	1	0.0169794	58.8947	IHH
positive regulation of stress-activated MAPK cascade	GO:0032874	2	7	0.00565449	16.8271	STK25, EIF2AK2
deoxycytidine metabolic process	GO:0046092	1	1	0.0169794	58.8947	TK2
pyrimidine nucleoside salvage	GO:0043097	1	1	0.0169794	58.8947	TK2
negative regulation of gastric acid secretion	GO:0060455	1	1	0.0169794	58.8947	TFF2
proteoglycan metabolic process	GO:0006029	1	1	0.0169794	58.8947	IHH
negative regulation of Fas signaling pathway	GO:1902045	1	1	0.0169794	58.8947	TMBIM1
cytotoxic T cell pyroptotic process	GO:1902483	1	1	0.0169794	58.8947	GSDMB
3'-phosphoadenosine 5'-phosphosulfate metabolic process	GO:0050427	2	6	0.00408373	19.6316	SULT1B1, SULT1A4
NMDA selective glutamate receptor signaling pathway	GO:0098989	1	1	0.0169794	58.8947	SULT1A4
intein-mediated protein splicing	GO:0016539	1	1	0.0169794	58.8947	IHH
regulation of translational initiation by eIF2 alpha phosphorylation	GO:0010998	1	1	0.0169794	58.8947	EIF2AK2
immune response-inhibiting cell surface receptor signaling pathway	GO:0002767	1	1	0.0169794	58.8947	HLA-G
regulation of neurotransmitter receptor activity	GO:0099601	1	1	0.0169794	58.8947	PSCA
negative regulation of interleukin-10 production	GO:0032693	1	1	0.0169794	58.8947	IDO1
maintenance of gastrointestinal epithelium	GO:0030277	2	8	0.0074567	14.7237	PBLD, TFF2
organic substance biosynthetic process	GO:1901576	1	1	0.0169794	58.8947	TK2
embryonic skeletal joint development	GO:0072498	1	1	0.0169794	58.8947	IHH
marginal zone B cell differentiation	GO:0002315	1	1	0.0169794	58.8947	CDH17
regulation of hematopoietic progenitor cell differentiation	GO:1901532	1	1	0.0169794	58.8947	EIF2AK2
melanin biosynthetic process	GO:0042438	1	1	0.0169794	58.8947	DDT
response to oxidative stress	GO:0006979	4	59	0.017268	3.99286	DUOX2, VNN1, STK25, KRT1
protein autoprocessing	GO:0016540	2	13	0.0196629	9.06073	KLK6, IHH
response to starvation	GO:0042594	2	13	0.0196629	9.06073	PCK1, FOXK1
cornification	GO:0070268	1	2	0.0336743	29.4474	KRT77
membrane hyperpolarization	GO:0060081	1	2	0.0336743	29.4474	SLC26A3
propionate catabolic process	GO:0019543	1	2	0.0336743	29.4474	PCK1
negative regulation of protein kinase B signaling	GO:0051898	2	15	0.025897	7.85263	PTPRJ, HLA-G
exocyst localization	GO:0051601	1	2	0.0336743	29.4474	TNFAIP2
intrinsic apoptotic signaling pathway in response to hydrogen peroxide	GO:0036481	1	2	0.0336743	29.4474	STK25
antigen processing and presentation of exogenous peptide antigen via MHC class II	GO:0019886	2	17	0.0328195	6.92879	LGMN, HLA-DRB5
calcineurin-mediated signaling	GO:0097720	1	2	0.0336743	29.4474	SULT1A4
regulation of lipid biosynthetic process	GO:0046890	1	2	0.0336743	29.4474	PCK1
glycerol biosynthetic process from pyruvate	GO:0046327	1	2	0.0336743	29.4474	PCK1
negative regulation of immune response	GO:0050777	1	2	0.0336743	29.4474	HLA-G
embryonic digestive tract morphogenesis	GO:0048557	1	2	0.0336743	29.4474	IHH
chemokine (C-X-C motif) ligand 12 signaling pathway	GO:0038146	1	2	0.0336743	29.4474	STK39
negative regulation of G0 to G1 transition	GO:0070317	1	2	0.0336743	29.4474	HLA-G
cellular response to cAMP	GO:0071320	2	14	0.0226905	8.41353	PCK1, SLC26A3
negative regulation of pancreatic juice secretion	GO:0090188	1	2	0.0336743	29.4474	STK39
smooth muscle tissue development	GO:0048745	1	2	0.0336743	29.4474	IHH
substrate-dependent cell migration	GO:0006929	1	2	0.0336743	29.4474	ANKS1A
regulation of dosage compensation by inactivation of X chromosome	GO:1900095	1	2	0.0336743	29.4474	OGT
programmed cell death	GO:0012501	2	17	0.0328195	6.92879	GSDMD, GSDMB
chronic inflammatory response	GO:0002544	1	2	0.0336743	29.4474	VNN1
hormone biosynthetic process	GO:0042446	1	2	0.0336743	29.4474	DUOX2
oligopeptide transport	GO:0006857	1	2	0.0336743	29.4474	CDH17
thyroid hormone metabolic process	GO:0042403	1	2	0.0336743	29.4474	SULT1B1
killing by host of symbiont cells	GO:0051873	1	2	0.0336743	29.4474	DCD
negative regulation of SMAD protein signal transduction	GO:0060392	1	2	0.0336743	29.4474	PBLD
positive regulation of Fc-gamma receptor signaling pathway involved in phagocytosis	GO:1905451	1	2	0.0336743	29.4474	PTPRJ
chemokine-mediated signaling pathway	GO:0070098	1	2	0.0336743	29.4474	TFF2
pantothenate metabolic process	GO:0015939	1	2	0.0336743	29.4474	VNN1
mitotic cell cycle phase transition	GO:0044772	1	2	0.0336743	29.4474	LZTS1
cellular response to glucagon stimulus	GO:0071377	1	2	0.0336743	29.4474	PCK1
calcium-dependent cell-cell adhesion via plasma membrane cell adhesion molecules	GO:0016339	1	2	0.0336743	29.4474	CDH17
positive regulation of type 2 immune response	GO:0002830	1	2	0.0336743	29.4474	IDO1
B cell differentiation	GO:0030183	2	15	0.025897	7.85263	PTPRJ, CDH17
long-chain fatty acid metabolic process	GO:0001676	2	15	0.025897	7.85263	ACSF2, SLC27A2
negative regulation of macrophage chemotaxis	GO:0010760	1	2	0.0336743	29.4474	DDT
organonitrogen compound metabolic process	GO:1901564	1	2	0.0336743	29.4474	SULT1A4
renal system process	GO:0003014	1	2	0.0336743	29.4474	LGMN
regulation of activated T cell proliferation	GO:0046006	1	2	0.0336743	29.4474	IDO1
inflammatory response	GO:0006954	4	71	0.0316794	3.31801	GSDMD, VNN1, KRT16, IDO1
negative regulation of myotube differentiation	GO:0010832	1	2	0.0336743	29.4474	CEACAM5
oxalate transport	GO:0019532	1	2	0.0336743	29.4474	SLC26A3
cellular response to jasmonic acid stimulus	GO:0071395	1	2	0.0336743	29.4474	AKR1C2
cellular response to prostaglandin D stimulus	GO:0071799	1	2	0.0336743	29.4474	AKR1C2
response to lipopolysaccharide	GO:0032496	3	36	0.0224828	4.90789	PCK1, HPGD, IDO1
negative regulation of ERBB signaling pathway	GO:1901185	1	2	0.0336743	29.4474	LGMN
chondrocyte differentiation involved in endochondral bone morphogenesis	GO:0003413	1	2	0.0336743	29.4474	IHH
thyroid hormone generation	GO:0006590	1	2	0.0336743	29.4474	DUOX2
granzyme-mediated programmed cell death signaling pathway	GO:0140507	1	2	0.0336743	29.4474	GSDMB
regulation of integrin activation	GO:0033623	1	2	0.0336743	29.4474	FARP2
negative regulation of T cell mediated cytotoxicity	GO:0001915	1	2	0.0336743	29.4474	HLA-G
regulation of necrotic cell death	GO:0010939	1	2	0.0336743	29.4474	OLFM4
negative regulation of cell adhesion	GO:0007162	2	16	0.0292755	7.36184	PODXL, PLXND1
positive regulation of ion transmembrane transporter activity	GO:0032414	1	2	0.0336743	29.4474	STK39
germinal center B cell differentiation	GO:0002314	1	2	0.0336743	29.4474	CDH17
positive regulation of cell-cell adhesion mediated by integrin	GO:0033634	1	2	0.0336743	29.4474	PODXL
epidermis morphogenesis	GO:0048730	1	2	0.0336743	29.4474	FLG2
regulation of necroptotic process	GO:0060544	1	2	0.0336743	29.4474	OGT
maintenance of unfolded protein involved in ERAD pathway	GO:1904378	1	2	0.0336743	29.4474	GET4
chloride transport	GO:0006821	2	18	0.0365225	6.54386	SLC26A3, CLCA4
protein autophosphorylation	GO:0046777	3	44	0.0378864	4.01555	STK39, STK25, EIF2AK2

## Sheet: Cellular Component (GO)
Supplement Table 4. GO Cellular Component (involving proteins upregulated with Aquamin at 1.8 fold-change)
description	annotation_id	genes_found	term_genes	pval	relative_enrichment	genes
keratin filament	GO:0045095	8	19	3.3801e-10	24.5596	KRT9, KRT80, KRT2, KRT77, KRT14, KRT10, KRT1, KRT5
intermediate filament	GO:0005882	9	36	5.21135e-09	14.5823	KRT9, KRT80, KRT2, KRT77, KRT14, KRT16, KRT10, KRT1, KRT5
extracellular space	GO:0005615	18	326	6.33807e-06	3.22063	KLK6, KLK7, KRT9, IHH, TNFAIP2, DCD, KRT2, GSDMD, LYPD8, HPGD, PODXL, DDT, HLA-G, MELTF, TFF2, KRT10, KRT1, OLFM4
cornified envelope	GO:0001533	5	17	6.86764e-06	17.1556	DSG2, KRT2, FLG2, KRT10, KRT1
anchored component of membrane	GO:0031225	5	20	1.65263e-05	14.5823	CEACAM5, PSCA, VNN1, LYPD8, MELTF
extracellular region	GO:0005576	18	459	0.000575168	2.28742	KLK6, CEACAM5, KLK7, PSCA, IHH, DCD, LGMN, GSDMD, VNN1, LYPD8, HLA-G, FLG2, MELTF, TFF2, KRT10, KRT1, OLFM4, CLCA4
extracellular exosome	GO:0070062	31	1190	0.00575379	1.5195	PTPRJ, CEACAM5, DSG2, PCK1, KRT9, PSCA, DCD, TMBIM1, LGMN, GSTA1, HLA-DRB5, CA1, DUOX2, KRT2, KRT77, HPGD, PODXL, CLRN3, DDT, STK25, PBLD, KRT14, KRT16, MELTF, KRT10, SLC27A2, KRT1, KRT5, PEPD, OLFM4, UBXN6
plasma membrane	GO:0005886	29	1133	0.010401	1.49298	PTPRJ, CEACAM5, DSG2, PSCA, IHH, CDH17, TMBIM1, HLA-DRB5, DUOX2, PCDH1, SLC26A3, GSDMD, LZTS1, VNN1, OGT, LYPD8, PODXL, RHBDL2, HLA-G, MELTF, GSDMB, PLXND1, SLC27A2, KRT1, NUBPL, OLFM4, NAALAD2, ARID1B, CLCA4
integral component of plasma membrane	GO:0005887	8	183	0.0124279	2.54991	PTPRJ, CEACAM5, PCDH1, SLC26A3, TM4SF1, PODXL, PLXND1, CLCA4
secretory granule	GO:0030141	3	29	0.0128618	6.03405	KLK6, KLK7, OLFM4
apical plasma membrane	GO:0016324	6	119	0.0156794	2.94096	CEACAM5, STK39, DUOX2, SLC26A3, PODXL, CLCA4
epidermal lamellar body	GO:0097209	1	1	0.0171441	58.3291	KLK7
NADPH oxidase complex	GO:0043020	1	1	0.0171441	58.3291	DUOX2
smooth muscle contractile fiber	GO:0030485	1	1	0.0171441	58.3291	IDO1
integral component of external side of plasma membrane	GO:0071575	1	1	0.0171441	58.3291	CEACAM5
protein N-acetylglucosaminyltransferase complex	GO:0017122	1	1	0.0171441	58.3291	OGT
tertiary granule lumen	GO:1904724	3	33	0.0182891	5.30265	GSDMD, FLG2, OLFM4
cell surface	GO:0009986	7	161	0.0196163	2.53605	PTPRJ, CEACAM5, DSG2, CDH17, DUOX2, MELTF, KRT10
desmosome	GO:0030057	2	14	0.0231117	8.33273	DSG2, KRT80
specific granule membrane	GO:0035579	3	40	0.0304161	4.37468	PTPRJ, TMBIM1, SLC27A2
apoptosome	GO:0043293	1	2	0.0339979	29.1646	CYCS
keratohyalin granule	GO:0036457	1	2	0.0339979	29.1646	FLG2
basolateral plasma membrane	GO:0016323	4	78	0.0439255	2.99124	CEACAM5, CDH17, STK39, HPGD
integral component of lumenal side of endoplasmic reticulum membrane	GO:0071556	2	21	0.0493849	5.55515	HLA-DRB5, HLA-G

## Sheet: Molecular Function (GO)
Supplement Table 4. GO Molecular Function (involving proteins upregulated with Aquamin at 1.8 fold-change)
description	annotation_id	genes_found	term_genes	pval	relative_enrichment	genes
structural constituent of skin epidermis	GO:0030280	3	4	1.86251e-05	44.1635	KRT2, KRT10, KRT1
wide pore channel activity	GO:0022829	2	2	0.000284765	58.8846	GSDMD, GSDMB
metallocarboxypeptidase activity	GO:0004181	2	4	0.00167111	29.4423	PEPD, NAALAD2
serine-type peptidase activity	GO:0008236	4	28	0.00115644	8.41209	KLK6, KLK7, RHBDL2, NAALAD2
peptidase activity	GO:0008233	9	146	0.000727113	3.62987	KLK6, KLK7, IHH, DCD, LGMN, RHBDL2, PEPD, NAALAD2, CLCA4
structural constituent of cytoskeleton	GO:0005200	5	50	0.00144754	5.88846	KRT9, KRT2, KRT14, KRT16, KRT5
aryl sulfotransferase activity	GO:0004062	2	4	0.00167111	29.4423	SULT1B1, SULT1A4
structural molecule activity	GO:0005198	6	70	0.00109239	5.04725	KRT9, KRT14, KRT16, FLG2, KRT10, OLFM4
carboxylic acid binding	GO:0031406	2	5	0.00275452	23.5538	PCK1, AKR1C2
butyrate-CoA ligase activity	GO:0047760	1	1	0.0169824	58.8846	ACSF2
long-chain fatty acid-CoA ligase activity	GO:0004467	2	8	0.00746135	14.7212	ACSF2, SLC27A2
tryptophan 2,3-dioxygenase activity	GO:0004833	1	1	0.0169824	58.8846	IDO1
trans-1,2-dihydrobenzene-1,2-diol dehydrogenase activity	GO:0047115	1	1	0.0169824	58.8846	AKR1C2
nucleoside kinase activity	GO:0019206	1	1	0.0169824	58.8846	TK2
pantetheine hydrolase activity	GO:0017159	1	1	0.0169824	58.8846	VNN1
15-hydroxyprostaglandin dehydrogenase (NAD+) activity	GO:0016404	1	1	0.0169824	58.8846	HPGD
thymidine kinase activity	GO:0004797	1	1	0.0169824	58.8846	TK2
NADH oxidase H202-forming activity	GO:0106293	1	1	0.0169824	58.8846	DUOX2
superoxide-generating NAD(P)H oxidase activity	GO:0016175	1	1	0.0169824	58.8846	DUOX2
dipeptidase activity	GO:0016805	2	7	0.00565807	16.8242	PEPD, NAALAD2
serine-type endopeptidase activity	GO:0004252	3	32	0.0164083	5.52043	KLK6, KLK7, RHBDL2
indoleamine 2,3-dioxygenase activity	GO:0033754	1	1	0.0169824	58.8846	IDO1
cholate-CoA ligase activity	GO:0047747	1	1	0.0169824	58.8846	SLC27A2
protein N-acetylglucosaminyltransferase activity	GO:0016262	1	1	0.0169824	58.8846	OGT
protein serine kinase activity (using GTP as donor)	GO:0106264	1	1	0.0169824	58.8846	PCK1
protein O-GlcNAc transferase activity	GO:0097363	1	1	0.0169824	58.8846	OGT
deoxynucleoside kinase activity	GO:0019136	1	1	0.0169824	58.8846	TK2
sulfotransferase activity	GO:0008146	2	7	0.00565807	16.8242	SULT1B1, SULT1A4
deoxycytidine kinase activity	GO:0004137	1	1	0.0169824	58.8846	TK2
amine sulfotransferase activity	GO:0047685	1	1	0.0169824	58.8846	SULT1A4
prostaglandin E receptor activity	GO:0004957	1	1	0.0169824	58.8846	HPGD
D-dopachrome decarboxylase activity	GO:0033981	1	1	0.0169824	58.8846	DDT
protein adenylyltransferase activity	GO:0070733	1	1	0.0169824	58.8846	SELENOO
CXCR4 chemokine receptor binding	GO:0031723	1	1	0.0169824	58.8846	TFF2
eukaryotic translation initiation factor 2alpha kinase activity	GO:0004694	1	1	0.0169824	58.8846	EIF2AK2
proline dipeptidase activity	GO:0102009	1	1	0.0169824	58.8846	PEPD
calcium ion binding	GO:0005509	7	163	0.0198783	2.52879	DSG2, IHH, CDH17, DUOX2, PCDH1, FLG2, ANXA10
carboxy-lyase activity	GO:0016831	2	13	0.0196743	9.05917	PCK1, PDXDC1
transporter activity	GO:0005215	2	13	0.0196743	9.05917	CDH17, SLC26A3
heme binding	GO:0020037	3	34	0.0193235	5.1957	DUOX2, CYCS, IDO1
phosphoenolpyruvate carboxykinase (GTP) activity	GO:0004613	1	2	0.03368	29.4423	PCK1
delta-catenin binding	GO:0070097	1	2	0.03368	29.4423	PTPRJ
medium-chain fatty acid-CoA ligase activity	GO:0031956	1	2	0.03368	29.4423	ACSF2
proton-dependent oligopeptide secondary active transmembrane transporter activity	GO:0005427	1	2	0.03368	29.4423	CDH17
phosphoenolpyruvate carboxykinase activity	GO:0004611	1	2	0.03368	29.4423	PCK1
phytanate-CoA ligase activity	GO:0050197	1	2	0.03368	29.4423	SLC27A2
indanol dehydrogenase activity	GO:0047718	1	2	0.03368	29.4423	AKR1C2
pristanate-CoA ligase activity	GO:0070251	1	2	0.03368	29.4423	SLC27A2
secondary active sulfate transmembrane transporter activity	GO:0008271	1	2	0.03368	29.4423	SLC26A3
cytokine receptor binding	GO:0005126	1	2	0.03368	29.4423	DDT
bicarbonate transmembrane transporter activity	GO:0015106	1	2	0.03368	29.4423	SLC26A3
dopachrome isomerase activity	GO:0004167	1	2	0.03368	29.4423	DDT
patched binding	GO:0005113	1	2	0.03368	29.4423	IHH
steroid delta-isomerase activity	GO:0004769	1	2	0.03368	29.4423	GSTA1
phosphatidylinositol-4-phosphate binding	GO:0070273	2	15	0.0259116	7.85128	GSDMD, GSDMB
ketosteroid monooxygenase activity	GO:0047086	1	2	0.03368	29.4423	AKR1C2
DNA-binding transcription factor activity	GO:0003700	3	41	0.0316421	4.30863	TFCP2, EHF, FOXK1
phenanthrene 9,10-monooxygenase activity	GO:0018636	1	2	0.03368	29.4423	AKR1C2
NADPH oxidase H202-forming activity	GO:0106294	1	2	0.03368	29.4423	DUOX2
peroxidase activity	GO:0004601	2	17	0.0328374	6.9276	GSTA1, DUOX2
oxalate transmembrane transporter activity	GO:0019531	1	2	0.03368	29.4423	SLC26A3
CD8 receptor binding	GO:0042610	1	2	0.03368	29.4423	HLA-G
phenylpyruvate tautomerase activity	GO:0050178	1	2	0.03368	29.4423	DDT
peptide antigen binding	GO:0042605	2	18	0.0365421	6.54274	HLA-DRB5, HLA-G
metallopeptidase activity	GO:0008237	3	47	0.0447948	3.75859	PEPD, NAALAD2, CLCA4
androsterone dehydrogenase activity	GO:0047023	1	3	0.0500975	19.6282	AKR1C2
lyase activity	GO:0016829	4	80	0.0461176	2.94423	PCK1, PDXDC1, CA1, DDT
DNA-binding transcription factor activity, RNA polymerase II-specific	GO:0000981	3	48	0.047214	3.68029	TFCP2, EHF, FOXK1
keratin filament binding	GO:1990254	1	3	0.0500975	19.6282	KRT14

## Sheet: Reactome
Supplement Table 4. Reactome Pathways (involving proteins upregulated with Aquamin at 1.8 fold-change)
description	annotation_id	genes_found	term_genes	pval	relative_enrichment	genes
Formation of the cornified envelope	R-HSA-6809371	10	33	2.27837e-11	19.5941	DSG2, KRT9, KRT80, KRT2, KRT77, KRT14, KRT16, KRT10, KRT1, KRT5
Keratinization	R-HSA-6805567	10	33	2.27837e-11	19.5941	DSG2, KRT9, KRT80, KRT2, KRT77, KRT14, KRT16, KRT10, KRT1, KRT5
Post-translational modification: synthesis of GPI-anchored proteins	R-HSA-163125	5	18	5.37336e-06	17.9612	CEACAM5, PSCA, VNN1, LYPD8, MELTF
Developmental Biology	R-HSA-1266738	14	373	0.00115036	2.42693	DSG2, PCK1, KRT9, KRT80, KRT2, ZNF638, KRT77, KRT14, KRT16, PLXND1, KRT10, KRT1, KRT5, FARP2
Release of apoptotic factors from the mitochondria	R-HSA-111457	2	5	0.00227821	25.8642	CYCS, GSDMD
Synthesis of bile acids and bile salts via 24-hydroxycholesterol	R-HSA-193775	2	5	0.00227821	25.8642	AKR1C2, SLC27A2
Type I hemidesmosome assembly	R-HSA-446107	2	8	0.00619166	16.1651	KRT14, KRT5
Synthesis of bile acids and bile salts via 7alpha-hydroxycholesterol	R-HSA-193368	2	9	0.00788217	14.369	AKR1C2, SLC27A2
Phosphorylation of CD3 and TCR zeta chains	R-HSA-202427	2	10	0.00975563	12.9321	PTPRJ, HLA-DRB5
Cytosolic sulfonation of small molecules	R-HSA-156584	2	12	0.0140281	10.7767	SULT1B1, SULT1A4
NR1H2 & NR1H3 regulate gene expression linked to gluconeogenesis	R-HSA-9632974	1	1	0.0154654	64.6604	PCK1
Defective SLC26A3 causes congenital secretory chloride diarrhea 1 (DIAR1)	R-HSA-5619085	1	1	0.0154654	64.6604	SLC26A3
Ligand-receptor interactions	R-HSA-5632681	1	1	0.0154654	64.6604	IHH
Thyroxine biosynthesis	R-HSA-209968	1	1	0.0154654	64.6604	DUOX2
Inhibition of PKR	R-HSA-169131	1	1	0.0154654	64.6604	EIF2AK2
HHAT G278V doesn't palmitoylate Hh-Np	R-HSA-5658034	1	1	0.0154654	64.6604	IHH
Regulated Necrosis	R-HSA-5218859	3	36	0.0174064	5.38836	CYCS, GSDMD, OGT
Cell junction organization	R-HSA-446728	3	37	0.0187385	5.24273	CDH17, KRT14, KRT5
Transcriptional regulation of white adipocyte differentiation	R-HSA-381340	2	14	0.0189639	9.2372	PCK1, ZNF638
Synthesis of bile acids and bile salts	R-HSA-192105	2	15	0.0216669	8.62138	AKR1C2, SLC27A2
Apoptotic factor-mediated response	R-HSA-111471	2	15	0.0216669	8.62138	CYCS, GSDMD
Pyroptosis	R-HSA-5620971	2	16	0.0245198	8.08255	CYCS, GSDMD
Release of Hh-Np from the secreting cell	R-HSA-5362798	1	2	0.0306961	32.3302	IHH
Metabolism of amine-derived hormones	R-HSA-209776	1	2	0.0306961	32.3302	DUOX2
Multifunctional anion exchangers	R-HSA-427601	1	2	0.0306961	32.3302	SLC26A3
RUNX2 regulates chondrocyte maturation	R-HSA-8941284	1	2	0.0306961	32.3302	IHH
Phase II - Conjugation of compounds	R-HSA-156580	3	46	0.0332241	4.21698	GSTA1, SULT1B1, SULT1A4
Bile acid and bile salt metabolism	R-HSA-194068	2	20	0.0373288	6.46604	AKR1C2, SLC27A2
Abacavir metabolism	R-HSA-2161541	1	3	0.0456956	21.5535	PCK1
Synthesis of bile acids and bile salts via 27-hydroxycholesterol	R-HSA-193807	1	3	0.0456956	21.5535	AKR1C2
Erythrocytes take up oxygen and release carbon dioxide	R-HSA-1247673	1	3	0.0456956	21.5535	CA1
NOTCH3 Intracellular Domain Regulates Transcription	R-HSA-9013508	1	3	0.0456956	21.5535	PLXND1
Other semaphorin interactions	R-HSA-416700	1	3	0.0456956	21.5535	PLXND1
Synthesis of Lipoxins (LX)	R-HSA-2142700	1	3	0.0456956	21.5535	HPGD
Cell-Cell communication	R-HSA-1500931	3	55	0.0521398	3.52693	CDH17, KRT14, KRT5
Vitamin D (calciferol) metabolism	R-HSA-196791	1	4	0.0604672	16.1651	LGMN

## Sheet: KEGG Pathways
Supplement Table 4. KEGG Pathways (involving proteins upregulated with Aquamin at 1.8 fold-change)
description	annotation_id	genes_found	term_genes	pval	relative_enrichment	genes
Estrogen signaling pathway	hsa04915	4	46	0.0023645	6.88043	KRT9, KRT14, KRT16, KRT10
Chemical carcinogenesis - DNA adducts	hsa05204	3	21	0.00209047	11.3036	GSTA1, AKR1C2, SULT1A4
Insulin resistance	hsa04931	3	42	0.015073	5.65179	PCK1, OGT, SLC27A2
Pancreatic secretion	hsa04972	2	28	0.0476918	5.65179	SLC26A3, CLCA4

## Sheet: Panther Pathways
Supplement Table 4. Panther Pathways (involving proteins upregulated with Aquamin at 1.8 fold-change)
description	annotation_id	genes_found	term_genes	pval	relative_enrichment	genes
Cadherin signaling pathway	P00012	2	22	0.0187164	8.90909	CDH17, PCDH1
Apoptosis signaling pathway	P00006	2	44	0.0687332	4.45455	CYCS, EIF2AK2

## Sheet: WikiPathways_x0009_
Supplement Table 4. Wiki Pathways (involving proteins upregulated with Aquamin at 1.8 fold-change)
description	annotation_id	genes_found	term_genes	pval	relative_enrichment	genes
Metapathway biotransformation Phase I and II	WP702	4	51	0.00802124	4.92054	GSTA1, AKR1C2, SULT1B1, SULT1A4
Sulfation biotransformation reaction	WP692	2	9	0.00830159	13.9415	SULT1B1, SULT1A4
Hair follicle development: cytodifferentiation - part 3 of 3	WP2840	2	15	0.0227985	8.36491	KLK6, KLK7
Prostaglandin synthesis and regulation	WP98	2	16	0.0257963	7.84211	HPGD, AKR1C2
Kynurenine pathway and links to cell senescence	WP5044	1	2	0.0316317	31.3684	IDO1
Alternative pathway of fetal androgen synthesis	WP4524	1	3	0.0470801	20.9123	AKR1C2
