# Supplementary material for: A multi-mineral intervention to counter pro-inflammatory activity and to improve the barrier in human colon organoids
Source: Front Cell Dev Biol. 2023 Jul 5;11:1132905. doi: 10.3389/fcell.2023.1132905 (PMC10354648; doi:10.3389/fcell.2023.1132905)
Supplement: Supplementary file 1 [file DataSheet1.zip › Supplementary Table S5.XLSX]

## Sheet: Biological Process (GO)
Supplement Table 5. GO Biological Process (involving proteins modified with both Aquamin groups - presented in Figure 2)
description	annotation_id	genes_found	term_genes	pval	relative_enrichment	genes
intermediate filament organization	GO:0045109	10	38	2.36276e-18	100.801	KRT19, KRT9, KRT13, KRT2, KRT20, EPPK1, KRT17, KRT14, KRT16, DSP
cell-cell adhesion	GO:0098609	12	206	1.34313e-13	22.3132	DSG2, JUP, CDH17, CDH3, CDHR2, KRT18, DSC2, TJP3, DSP, CDH1, TJP2, TJP1
homophilic cell adhesion via plasma membrane adhesion molecules	GO:0007156	11	167	4.09748e-13	25.2303	CEACAM5, DSG2, CEACAM1, CDH17, CDH3, CDHR2, PCDH1, CEACAM6, CDHR5, DSC2, CDH1
cell adhesion	GO:0007155	17	661	3.20521e-13	9.85132	CEACAM5, DSG2, CLDN3, JUP, CEACAM1, CDH17, CDH3, CDHR2, PCDH1, CLDN4, CEACAM6, FLG2, CDHR5, DSC2, CDH1, OLFM4, CLDN7
epithelial cell differentiation	GO:0030855	9	95	2.4877e-12	36.2882	KRT19, KRT9, CDHR2, KRT13, KRT20, KRT17, KRT14, KRT16, KRT10
positive regulation of blood-brain barrier permeability	GO:1905605	4	5	2.03435e-10	306.434	OCLN, TJP3, TJP2, TJP1
maintenance of gastrointestinal epithelium	GO:0030277	5	15	2.86819e-10	127.681	MUC2, MUC13, TFF3, TFF1, TFF2
bundle of His cell-Purkinje myocyte adhesion involved in cell communication	GO:0086073	4	6	6.09138e-10	255.362	DSG2, JUP, DSC2, DSP
protein localization to cell-cell junction	GO:0150105	4	8	2.83179e-09	191.521	TJP3, DSP, TJP2, TJP1
regulation of ventricular cardiac muscle cell action potential	GO:0098911	4	11	1.32735e-08	139.288	DSG2, JUP, DSC2, DSP
maintenance of blood-brain barrier	GO:0035633	5	31	1.57308e-08	61.7811	CLDN3, OCLN, TJP3, TJP2, TJP1
intermediate filament cytoskeleton organization	GO:0045104	4	24	4.16912e-07	63.8404	KRT18, EPPK1, KRT16, DSP
epidermis development	GO:0008544	6	110	3.97196e-07	20.8932	KRT9, KRT2, KRT14, KRT10, DSP, KRT5
morphogenesis of an epithelium	GO:0002009	4	25	4.95376e-07	61.2868	KRT17, KRT16, KRT10, KRT6A
establishment of skin barrier	GO:0061436	4	25	4.95376e-07	61.2868	CLDN4, KRT16, FLG2, KRT1
cell-cell junction organization	GO:0045216	4	26	5.84327e-07	58.9296	OCLN, TJP3, TJP2, TJP1
peptide cross-linking	GO:0018149	4	29	9.23009e-07	52.8335	KRT2, KRT10, KRT1, DSP
cell-cell adhesion via plasma-membrane adhesion molecules	GO:0098742	4	37	2.52769e-06	41.41	CEACAM1, CDH17, CDH3, CDH1
regulation of heart rate by cardiac conduction	GO:0086091	4	39	3.13592e-06	39.2864	DSG2, JUP, DSC2, DSP
establishment of endothelial intestinal barrier	GO:0090557	3	14	5.94901e-06	82.0805	TJP3, TJP2, TJP1
intermicrovillar adhesion	GO:0090675	2	2	6.67099e-06	383.043	CDHR2, CDHR5
bicellular tight junction assembly	GO:0070830	4	50	8.59788e-06	30.6434	CLDN3, OCLN, CLDN4, CLDN7
keratinization	GO:0031424	4	54	1.17169e-05	28.3735	CDH3, KRT2, KRT17, KRT16
calcium-independent cell-cell adhesion via plasma membrane cell-adhesion molecules	GO:0016338	3	21	2.14596e-05	54.7204	CLDN3, CLDN4, CLDN7
positive regulation of wound healing	GO:0090303	3	25	3.68397e-05	45.9651	CLDN3, OCLN, CLDN4
positive regulation of metallopeptidase activity	GO:1905050	2	4	3.98926e-05	191.521	CLDN3, CLDN4
cytoskeleton organization	GO:0007010	5	159	5.73645e-05	12.0454	KRT6B, KRT13, KRT16, KRT5, KRT6A
cellular response to indole-3-methanol	GO:0071681	2	5	6.63769e-05	153.217	JUP, CDH1
keratinocyte migration	GO:0051546	2	5	6.63769e-05	153.217	KRT2, KRT16
positive regulation of epidermis development	GO:0045684	2	5	6.63769e-05	153.217	KRT2, KRT10
intermediate filament bundle assembly	GO:0045110	2	6	9.93996e-05	127.681	EPPK1, KRT14
regulation of membrane permeability	GO:0090559	2	6	9.93996e-05	127.681	CLDN3, TJP2
desmosome organization	GO:0002934	2	6	9.93996e-05	127.681	DSG2, DSP
wound healing	GO:0042060	4	99	0.000127991	15.4765	CDH3, EPPK1, DSP, KRT6A
regulation of microvillus length	GO:0032532	2	7	0.000138928	109.441	CDHR2, CDHR5
homotypic cell-cell adhesion	GO:0034109	2	9	0.000237369	85.1206	CEACAM5, TJP2
skin development	GO:0043588	3	50	0.000299898	22.9826	JUP, KRT9, DSP
cornification	GO:0070268	2	12	0.000433008	63.8404	KRT77, KRT6A
keratinocyte differentiation	GO:0030216	3	58	0.000465273	19.8125	KRT16, KRT10, DSP
hair cycle	GO:0042633	2	14	0.000595041	54.7204	KRT14, KRT16
protein heterotetramerization	GO:0051290	2	15	0.000685444	51.0723	KRT10, KRT1
negative regulation of cell migration	GO:0030336	4	156	0.000724104	9.8216	CLDN3, EPPK1, KRT16, CDH1
negative regulation of anoikis	GO:2000811	2	18	0.000993816	42.5603	CEACAM5, CEACAM6
negative regulation of wound healing	GO:0061045	2	18	0.000993816	42.5603	CLDN3, EPPK1
negative regulation of cell growth involved in contact inhibition	GO:0060243	1	1	0.00261068	383.043	CDHR2
cardiac muscle cell-cardiac muscle cell adhesion	GO:0086042	1	1	0.00261068	383.043	DSC2
negative regulation of actin cytoskeleton reorganization	GO:2000250	1	1	0.00261068	383.043	TJP1
positive regulation of melanosome transport	GO:1902910	1	1	0.00261068	383.043	CDH3
regulation of cell morphogenesis	GO:0022604	2	27	0.00224607	28.3735	CLDN3, CLDN4
regulation of hair cycle by canonical Wnt signaling pathway	GO:0060901	1	1	0.00261068	383.043	CDH3
negative regulation of cytolysis by symbiont of host cells	GO:0001899	1	1	0.00261068	383.043	KRT6A
negative regulation of timing of catagen	GO:0051796	1	1	0.00261068	383.043	CDH3
keratinocyte activation	GO:0032980	1	1	0.00261068	383.043	KRT2
adherens junction organization	GO:0034332	2	29	0.00258941	26.4167	DSP, CDH1
granulocyte colony-stimulating factor signaling pathway	GO:0038158	1	2	0.00521468	191.521	CEACAM1
positive regulation of tyrosinase activity	GO:0032773	1	2	0.00521468	191.521	CDH3
positive regulation of cell migration	GO:0030335	4	259	0.00459537	5.91572	CLDN3, CLDN4, CEACAM6, TJP1
positive regulation of protein import into nucleus	GO:0042307	2	40	0.00488477	19.1521	JUP, CDH1
protein localization to cell leading edge	GO:1902463	1	2	0.00521468	191.521	OCLN
negative regulation of natural killer cell mediated cytotoxicity directed against tumor cell target	GO:0002859	1	2	0.00521468	191.521	CEACAM1
retina homeostasis	GO:0001895	2	41	0.00512676	18.685	CDH3, KRT1
Golgi to plasma membrane CFTR protein transport	GO:0043000	1	2	0.00521468	191.521	KRT18
positive regulation of integrin activation by cell surface receptor linked signal transduction	GO:0033626	1	2	0.00521468	191.521	CDH17
regulation of endothelial cell differentiation	GO:0045601	1	2	0.00521468	191.521	CEACAM1
negative regulation of transforming growth factor beta2 production	GO:0032912	1	2	0.00521468	191.521	CDH3
cell junction maintenance	GO:0034331	1	2	0.00521468	191.521	CLDN3
Purkinje myocyte development	GO:0003165	1	2	0.00521468	191.521	DSG2
regulation of neutrophil extravasation	GO:2000389	1	2	0.00521468	191.521	OLFM4
oligopeptide transmembrane transport	GO:0035672	1	2	0.00521468	191.521	CDH17
negative regulation of keratinocyte migration	GO:0051548	1	2	0.00521468	191.521	EPPK1
regulation of necrotic cell death	GO:0010939	1	2	0.00521468	191.521	OLFM4
regulation of epithelium regeneration	GO:1905041	1	2	0.00521468	191.521	EPPK1
negative regulation of entry of bacterium into host cell	GO:2000536	1	2	0.00521468	191.521	KRT6A
establishment of endothelial blood-brain barrier	GO:0014045	1	2	0.00521468	191.521	CLDN3
heterophilic cell-cell adhesion via plasma membrane cell adhesion molecules	GO:0007157	2	49	0.00725577	15.6344	CEACAM5, CEACAM6
regulation of protein catabolic process at postsynapse, modulating synaptic transmission	GO:0099576	1	3	0.00781203	127.681	CDH1
negative regulation of cytotoxic T cell degranulation	GO:0043318	1	3	0.00781203	127.681	CEACAM1
insulin receptor internalization	GO:0038016	1	3	0.00781203	127.681	CEACAM1
regulation of transcription from RNA polymerase II promoter in response to stress	GO:0043618	1	3	0.00781203	127.681	MUC1
insulin catabolic process	GO:1901143	1	3	0.00781203	127.681	CEACAM1
negative regulation of hepatocyte proliferation	GO:2000346	1	4	0.0104027	95.7606	CEACAM1
regulation of blood vessel remodeling	GO:0060312	1	4	0.0104027	95.7606	CEACAM1
protein localization to bicellular tight junction	GO:1902396	1	4	0.0104027	95.7606	TJP1
regulation of homophilic cell adhesion	GO:1903385	1	4	0.0104027	95.7606	CEACAM1
desmosome assembly	GO:0002159	1	4	0.0104027	95.7606	JUP
endothelial cell-cell adhesion	GO:0071603	1	4	0.0104027	95.7606	JUP
regulation of transepithelial transport	GO:0150111	1	4	0.0104027	95.7606	CLDN3
adherens junction maintenance	GO:0034334	1	4	0.0104027	95.7606	TJP1
positive regulation of cell junction assembly	GO:1901890	1	4	0.0104027	95.7606	CLDN3
oligopeptide transport	GO:0006857	1	4	0.0104027	95.7606	CDH17
cell differentiation involved in embryonic placenta development	GO:0060706	1	5	0.0129868	76.6085	KRT19
positive regulation of histone H4 acetylation	GO:0090240	1	5	0.0129868	76.6085	MUC1
protein localization to adherens junction	GO:0071896	1	5	0.0129868	76.6085	TJP1
positive regulation of endothelial cell-matrix adhesion via fibronectin	GO:1904906	1	5	0.0129868	76.6085	CEACAM6
negative regulation of gastric acid secretion	GO:0060455	1	5	0.0129868	76.6085	TFF2
renal absorption	GO:0070293	1	6	0.0155643	63.8404	CLDN4
tight junction organization	GO:0120193	1	6	0.0155643	63.8404	OCLN
negative regulation of interleukin-1 production	GO:0032692	1	6	0.0155643	63.8404	CEACAM1
cellular response to starvation	GO:0009267	2	75	0.016402	10.2145	KRT20, DSC2
ventricular compact myocardium morphogenesis	GO:0003223	1	7	0.0181352	54.7204	DSP
common myeloid progenitor cell proliferation	GO:0035726	1	7	0.0181352	54.7204	CEACAM1
regulation of cell junction assembly	GO:1901888	1	7	0.0181352	54.7204	TJP1
positive regulation of hair follicle development	GO:0051798	1	7	0.0181352	54.7204	KRT17
positive regulation of bicellular tight junction assembly	GO:1903348	1	7	0.0181352	54.7204	CLDN3
negative regulation of lipid biosynthetic process	GO:0051055	1	7	0.0181352	54.7204	CEACAM1
epidermis morphogenesis	GO:0048730	1	7	0.0181352	54.7204	FLG2
regulation of cell growth	GO:0001558	2	80	0.0185244	9.57606	CEACAM1, MUC12
hair cycle process	GO:0022405	1	8	0.0206996	47.8803	CDH3
cell-cell adhesion mediated by cadherin	GO:0044331	1	8	0.0206996	47.8803	CDHR2
germinal center B cell differentiation	GO:0002314	1	8	0.0206996	47.8803	CDH17
regulation of glucose transmembrane transport	GO:0010827	1	8	0.0206996	47.8803	OCLN
negative regulation of T cell mediated cytotoxicity	GO:0001915	1	8	0.0206996	47.8803	CEACAM1
positive regulation of melanin biosynthetic process	GO:0048023	1	8	0.0206996	47.8803	CDH3
regulation of sprouting angiogenesis	GO:1903670	1	8	0.0206996	47.8803	CEACAM1
positive regulation of transcription from RNA polymerase II promoter in response to stress	GO:0036003	1	8	0.0206996	47.8803	MUC1
negative regulation of granulocyte differentiation	GO:0030853	1	9	0.0232573	42.5603	CEACAM1
marginal zone B cell differentiation	GO:0002315	1	9	0.0232573	42.5603	CDH17
regulation of endothelial cell migration	GO:0010594	1	9	0.0232573	42.5603	CEACAM1
GDP metabolic process	GO:0046710	1	9	0.0232573	42.5603	TJP2
regulation of bicellular tight junction assembly	GO:2000810	1	9	0.0232573	42.5603	TJP1
complement activation, lectin pathway	GO:0001867	1	10	0.0258086	38.3043	KRT1
regulation of phagocytosis	GO:0050764	1	10	0.0258086	38.3043	OLFM4
negative regulation of cell adhesion mediated by integrin	GO:0033629	1	10	0.0258086	38.3043	MUC1
keratinocyte development	GO:0003334	1	10	0.0258086	38.3043	KRT2
GMP metabolic process	GO:0046037	1	11	0.0283533	34.8221	TJP2
keratinocyte proliferation	GO:0043616	1	11	0.0283533	34.8221	KRT2
regulation of epidermal growth factor receptor signaling pathway	GO:0042058	1	11	0.0283533	34.8221	CEACAM1
negative regulation of transcription by competitive promoter binding	GO:0010944	1	11	0.0283533	34.8221	MUC1
positive regulation of cell-cell adhesion mediated by cadherin	GO:2000049	1	11	0.0283533	34.8221	TJP1
hepatocyte apoptotic process	GO:0097284	1	12	0.0308915	31.9202	KRT18
positive regulation of vasculogenesis	GO:2001214	1	12	0.0308915	31.9202	CEACAM1
cellular homeostasis	GO:0019725	1	12	0.0308915	31.9202	MUC17
positive regulation of insulin-like growth factor receptor signaling pathway	GO:0043568	1	12	0.0308915	31.9202	CDH3
cellular response to lithium ion	GO:0071285	1	12	0.0308915	31.9202	CDH1
epithelial cell-cell adhesion	GO:0090136	1	12	0.0308915	31.9202	DSP
negative regulation of platelet aggregation	GO:0090331	1	12	0.0308915	31.9202	CEACAM1
integrin-mediated signaling pathway	GO:0007229	2	106	0.0312595	7.22722	CEACAM1, CDH17
detection of mechanical stimulus	GO:0050982	1	13	0.0334232	29.4648	JUP
ectoderm development	GO:0007398	1	13	0.0334232	29.4648	KRT6B
cytolysis by host of symbiont cells	GO:0051838	1	13	0.0334232	29.4648	KRT6A
DNA damage response, signal transduction by p53 class mediator resulting in transcription of p21 class mediator	GO:0006978	1	14	0.0359484	27.3602	MUC1
regulation of phosphatidylinositol 3-kinase signaling	GO:0014066	1	14	0.0359484	27.3602	CEACAM1
positive regulation of keratinocyte proliferation	GO:0010838	1	14	0.0359484	27.3602	CDH3
negative regulation of keratinocyte proliferation	GO:0010839	1	15	0.0384672	25.5362	EPPK1
intestinal absorption	GO:0050892	1	15	0.0384672	25.5362	TJP2
positive regulation of heterotypic cell-cell adhesion	GO:0034116	1	15	0.0384672	25.5362	CEACAM6
negative regulation of intrinsic apoptotic signaling pathway in response to DNA damage by p53 class mediator	GO:1902166	1	15	0.0384672	25.5362	MUC1
negative regulation of cell-cell adhesion	GO:0022408	1	16	0.0409796	23.9402	CDH1
negative regulation of fatty acid biosynthetic process	GO:0045717	1	16	0.0409796	23.9402	CEACAM1
negative regulation of vascular permeability	GO:0043116	1	16	0.0409796	23.9402	CEACAM1
wound healing, spreading of cells	GO:0044319	1	16	0.0409796	23.9402	CEACAM1
positive regulation of canonical Wnt signaling pathway	GO:0090263	2	126	0.0428119	6.08004	JUP, CDH3
epithelial cell morphogenesis	GO:0003382	1	17	0.0434855	22.5319	CLDN3
negative regulation of myotube differentiation	GO:0010832	1	17	0.0434855	22.5319	CEACAM5
response to iron ion	GO:0010039	1	17	0.0434855	22.5319	TFF1
regulation of protein secretion	GO:0050708	1	17	0.0434855	22.5319	KRT20
fibrinolysis	GO:0042730	1	18	0.045985	21.2801	KRT1
response to immobilization stress	GO:0035902	1	18	0.045985	21.2801	TFF1

## Sheet: Cellular Component (GO)
Supplement Table 5. GO Cellular Component (involving proteins modified with both Aquamin groups - presented in Figure 2)
description	annotation_id	genes_found	term_genes	pval	relative_enrichment	genes
intermediate filament	GO:0005882	20	194	3.70919e-27	38.1706	KRT19, JUP, KRT9, KRT80, KRT6B, KRT18, KRT13, KRT2, KRT20, EPPK1, KRT77, KRT17, KRT14, KRT16, KRT10, KRT1, DSP, KRT5, KRT8, KRT6A
keratin filament	GO:0045095	15	99	5.61243e-23	56.0992	KRT9, KRT80, KRT6B, KRT18, KRT13, KRT2, EPPK1, KRT77, KRT17, KRT14, KRT10, KRT1, KRT5, KRT8, KRT6A
cornified envelope	GO:0001533	8	45	3.18085e-13	65.8231	DSG2, JUP, KRT2, FLG2, DSC2, KRT10, KRT1, DSP
extracellular exosome	GO:0070062	27	2208	7.99727e-13	4.52757	CEACAM5, DSG2, KRT19, JUP, CEACAM1, KRT9, KRT6B, CDHR2, KRT18, KRT13, KRT2, MUC5B, KRT77, KRT14, KRT16, MUC1, CDHR5, DSC2, MUC5AC, KRT10, KRT1, DSP, KRT5, KRT8, CDH1, OLFM4, KRT6A
apicolateral plasma membrane	GO:0016327	6	20	1.0782e-11	111.076	CLDN3, KRT19, JUP, OCLN, CLDN4, EPPK1
cell junction	GO:0030054	18	938	1.7034e-11	7.1051	DSG2, CLDN3, JUP, CEACAM1, CDH17, CDH3, CDHR2, OCLN, PCDH1, CLDN4, EPPK1, DSC2, TJP3, DSP, CDH1, TJP2, CLDN7, TJP1
bicellular tight junction	GO:0005923	8	124	1.3838e-09	23.8874	CLDN3, OCLN, CLDN4, EPPK1, TJP3, TJP2, CLDN7, TJP1
tight junction	GO:0070160	5	22	2.98856e-09	84.1488	CLDN3, OCLN, CLDN4, TJP2, TJP1
apical plasma membrane	GO:0016324	11	361	2.57435e-09	11.282	CEACAM5, CEACAM1, MUC13, CDHR2, OCLN, CLDN4, MUC17, CEACAM6, MUC1, CDHR5, CEACAM7
cell-cell junction	GO:0005911	9	200	2.90154e-09	16.6615	DSG2, CLDN3, JUP, CEACAM1, OCLN, PCDH1, CLDN4, DSC2, DSP
desmosome	GO:0030057	5	26	7.40472e-09	71.2029	DSG2, JUP, KRT80, DSC2, DSP
Golgi lumen	GO:0005796	7	104	1.18901e-08	24.921	MUC2, MUC13, MUC5B, MUC12, MUC17, MUC1, MUC5AC
adherens junction	GO:0005912	8	169	1.60001e-08	17.5269	JUP, CEACAM1, CDH3, KRT18, DSC2, CDH1, TJP2, TJP1
plasma membrane	GO:0005886	32	5098	9.41739e-08	2.32408	CEACAM5, DSG2, CLDN3, KRT19, JUP, CEACAM1, MUC2, CDH17, CDH3, MUC13, CDHR2, OCLN, MUC5B, PCDH1, CLDN4, EPPK1, MUC12, MUC17, CEACAM6, MUC1, CDHR5, DSC2, TJP3, CEACAM7, MUC5AC, KRT1, DSP, CDH1, OLFM4, TJP2, CLDN7, TJP1
lateral plasma membrane	GO:0016328	5	67	1.00026e-06	27.631	CLDN3, JUP, CEACAM1, CLDN4, CDH1
catenin complex	GO:0016342	4	31	1.407e-06	47.7748	JUP, CDH17, CDH3, CDH1
cell periphery	GO:0071944	5	85	3.27537e-06	21.7797	KRT19, KRT18, EPPK1, KRT17, KRT14
intercalated disc	GO:0014704	4	46	7.08235e-06	32.1961	DSG2, JUP, DSC2, DSP
cytoskeleton	GO:0005856	14	1432	1.74837e-05	3.61981	KRT19, JUP, KRT9, KRT18, KRT13, KRT20, EPPK1, KRT77, KRT17, KRT14, KRT16, KRT10, KRT1, DSP
intermediate filament cytoskeleton	GO:0045111	4	57	1.67725e-05	25.9828	KRT80, KRT13, KRT17, KRT8
basolateral plasma membrane	GO:0016323	6	230	3.48507e-05	9.65882	CEACAM5, CDH17, EPPK1, DSP, CLDN7, TJP1
apical junction complex	GO:0043296	3	25	4.09356e-05	44.4306	CLDN3, CDH1, TJP1
microvillus membrane	GO:0031528	3	26	4.61869e-05	42.7217	CEACAM1, CDHR2, CDHR5
extracellular region	GO:0005576	17	2422	0.000127744	2.59882	CEACAM5, JUP, CEACAM1, MUC13, MUC5B, TFF3, MUC17, TFF1, MUC1, FLG2, TFF2, CEACAM7, MUC5AC, KRT10, KRT1, CDH1, OLFM4
hemidesmosome	GO:0030056	2	7	0.000148896	105.787	JUP, EPPK1
extracellular space	GO:0005615	14	1803	0.00021589	2.87497	KRT9, MUC2, MUC13, KRT2, MUC5B, TFF3, CEACAM6, TFF1, MUC1, TFF2, MUC5AC, KRT10, KRT1, OLFM4
fascia adherens	GO:0005916	2	10	0.00031741	74.051	JUP, DSP
spanning component of plasma membrane	GO:0044214	2	14	0.000637451	52.8936	CDHR2, CDHR5
membrane	GO:0016020	32	7824	0.0017141	1.51433	CEACAM5, DSG2, CLDN3, JUP, CEACAM1, KRT9, CDH17, CDH3, MUC13, CDHR2, OCLN, KRT2, PCDH1, CLDN4, EPPK1, MUC12, MUC17, CEACAM6, MUC1, CDHR5, DSC2, TJP3, CEACAM7, KRT10, KRT1, DSP, KRT5, CDH1, KRT6A, TJP2, CLDN7, TJP1
inner mucus layer	GO:0070702	1	1	0.00270084	370.255	MUC2
outer mucus layer	GO:0070703	1	1	0.00270084	370.255	MUC2
integral component of external side of plasma membrane	GO:0071575	1	1	0.00270084	370.255	CEACAM5
gamma-catenin-TCF7L2 complex	GO:0071665	1	1	0.00270084	370.255	JUP
mucus layer	GO:0070701	1	2	0.00539453	185.127	MUC5AC
anchored component of membrane	GO:0031225	3	145	0.00705571	7.66045	CEACAM5, CEACAM6, CEACAM7
cell surface	GO:0009986	6	633	0.00693132	3.50953	CEACAM5, DSG2, CEACAM1, CDH17, CEACAM6, KRT10
basal plasma membrane	GO:0009925	2	50	0.00806513	14.8102	CEACAM1, CLDN4
cytoplasmic side of plasma membrane	GO:0009898	2	56	0.0100352	13.2234	JUP, CDH1
tertiary granule lumen	GO:1904724	2	55	0.00969338	13.4638	FLG2, OLFM4
brush border membrane	GO:0031526	2	56	0.0100352	13.2234	CDHR2, CDHR5
keratohyalin granule	GO:0036457	1	4	0.0107605	92.5637	FLG2
terminal web	GO:1990357	1	4	0.0107605	92.5637	KRT19
brush border	GO:0005903	2	62	0.0121963	11.9437	CDHR2, CDHR5
specific granule lumen	GO:0035580	2	62	0.0121963	11.9437	JUP, OLFM4
perinucleolar compartment	GO:0097356	1	5	0.0134329	74.051	EPPK1
cytosol	GO:0005829	22	5322	0.0156171	1.53055	KRT19, JUP, KRT9, KRT80, KRT6B, MUC13, KRT18, KRT13, KRT2, KRT20, KRT77, KRT17, KRT14, KRT16, KRT10, KRT1, KRT5, KRT8, OLFM4, KRT6A, TJP2, TJP1
zonula adherens	GO:0005915	1	9	0.0240517	41.1394	JUP
flotillin complex	GO:0016600	1	9	0.0240517	41.1394	CDH1
azurophil granule	GO:0042582	1	11	0.029319	33.6595	OLFM4
secretory granule	GO:0030141	2	103	0.0315907	7.18942	TFF3, OLFM4
specific granule	GO:0042581	1	13	0.0345584	28.4811	OLFM4
basal part of cell	GO:0045178	1	14	0.0371677	26.4468	KRT14
integral component of plasma membrane	GO:0005887	8	1440	0.037978	2.05697	CEACAM5, CLDN3, CEACAM1, PCDH1, CLDN4, MUC12, MUC1, CDHR5
extracellular matrix	GO:0031012	3	284	0.0412943	3.91114	MUC2, MUC5B, MUC5AC
costamere	GO:0043034	1	16	0.0423656	23.1409	KRT19
ficolin-1-rich granule lumen	GO:1904813	2	125	0.0449001	5.92408	JUP, KRT1
Z disc	GO:0030018	2	130	0.0481698	5.69623	KRT19, JUP

## Sheet: Molecular Function (GO)
Supplement Table 5. GO Molecular Function (involving proteins modified with both Aquamin groups - presented in Figure 2)
description	annotation_id	genes_found	term_genes	pval	relative_enrichment	genes
structural molecule activity	GO:0005198	17	176	1.98955e-22	35.0857	CLDN3, KRT19, JUP, KRT9, KRT18, KRT13, CLDN4, KRT20, EPPK1, KRT17, KRT14, KRT16, FLG2, KRT10, DSP, OLFM4, CLDN7
structural constituent of cytoskeleton	GO:0005200	10	101	1.53138e-13	35.9644	KRT19, KRT9, KRT6B, KRT2, KRT20, KRT14, KRT16, DSP, KRT5, KRT6A
cell adhesion molecule binding	GO:0050839	9	73	3.61047e-13	44.783	DSG2, JUP, CDHR2, CDHR5, TJP3, DSP, CDH1, TJP2, TJP1
cell adhesive protein binding involved in bundle of His cell-Purkinje myocyte communication	GO:0086083	4	5	2.53561e-10	290.592	DSG2, JUP, DSC2, DSP
structural constituent of skin epidermis	GO:0030280	3	15	8.72726e-06	72.648	KRT2, KRT10, KRT1
cadherin binding	GO:0045296	7	319	2.52274e-05	7.97078	JUP, CDH17, CDH3, CDH1, OLFM4, TJP2, TJP1
scaffold protein binding	GO:0097110	4	67	3.42813e-05	21.686	KRT18, DSP, KRT5, KRT8
keratin filament binding	GO:1990254	2	6	0.000110635	121.08	EPPK1, KRT14
calcium ion binding	GO:0005509	9	715	0.000127087	4.57225	DSG2, CDH17, CDH3, CDHR2, PCDH1, FLG2, CDHR5, DSC2, CDH1
CXCR4 chemokine receptor binding	GO:0031723	1	1	0.002753	363.24	TFF2
protein tyrosine kinase binding	GO:1990782	2	34	0.00393898	21.3671	CEACAM1, TJP2
proton-dependent oligopeptide secondary active transmembrane transporter activity	GO:0005427	1	2	0.00549857	181.62	CDH17
cytoskeletal protein-membrane anchor activity	GO:0106006	1	3	0.00823674	121.08	JUP
extracellular matrix constituent, lubricant activity	GO:0030197	1	4	0.0109675	90.81	MUC17
molecular_function	GO:0003674	6	718	0.0135364	3.03543	CEACAM1, CDH3, TFF3, MUC12, KRT77, KRT17
intermediate filament binding	GO:0019215	1	8	0.0218171	45.405	EPPK1
GPI anchor binding	GO:0034235	1	8	0.0218171	45.405	CEACAM5
guanylate kinase activity	GO:0004385	1	9	0.0245112	40.36	TJP2
beta-catenin binding	GO:0008013	2	88	0.024461	8.25545	CDHR5, CDH1
protein phosphatase binding	GO:0019903	2	91	0.0260313	7.9833	JUP, CEACAM1
alpha-catenin binding	GO:0045294	1	11	0.0298777	33.0218	JUP
bile acid transmembrane transporter activity	GO:0015125	1	13	0.0352152	27.9415	CEACAM1
gamma-catenin binding	GO:0045295	1	13	0.0352152	27.9415	CDH1
filamin binding	GO:0031005	1	14	0.0378732	25.9457	CEACAM1
GTPase activating protein binding	GO:0032794	1	15	0.040524	24.216	CDH1
cadherin binding involved in cell-cell adhesion	GO:0098641	1	18	0.0484334	20.18	KRT18
ankyrin binding	GO:0030506	1	19	0.0510557	19.1179	CDH1

## Sheet: Reactome
Supplement Table 5. Reactome Pathways (involving proteins modified with both Aquamin groups - presented in Figure 2)
description	annotation_id	genes_found	term_genes	pval	relative_enrichment	genes
Formation of the cornified envelope	R-HSA-6809371	21	127	1.6184e-29	39.3769	DSG2, KRT19, JUP, KRT9, KRT80, KRT6B, KRT18, KRT13, KRT2, KRT20, KRT77, KRT17, KRT14, KRT16, DSC2, KRT10, KRT1, DSP, KRT5, KRT8, KRT6A
Keratinization	R-HSA-6805567	21	207	7.85139e-25	24.1588	DSG2, KRT19, JUP, KRT9, KRT80, KRT6B, KRT18, KRT13, KRT2, KRT20, KRT77, KRT17, KRT14, KRT16, DSC2, KRT10, KRT1, DSP, KRT5, KRT8, KRT6A
Apoptotic cleavage of cell adhesion proteins	R-HSA-351906	6	11	1.74947e-12	129.893	DSG2, OCLN, DSP, CDH1, TJP2, TJP1
Defective GALNT12 causes CRCS1	R-HSA-5083636	6	17	4.59968e-11	84.0481	MUC13, MUC5B, MUC12, MUC17, MUC1, MUC5AC
Defective GALNT3 causes HFTC	R-HSA-5083625	6	17	4.59968e-11	84.0481	MUC13, MUC5B, MUC12, MUC17, MUC1, MUC5AC
Defective C1GALT1C1 causes TNPS	R-HSA-5083632	6	18	6.87805e-11	79.3788	MUC13, MUC5B, MUC12, MUC17, MUC1, MUC5AC
Cell junction organization	R-HSA-446728	9	91	1.03749e-10	23.5519	CLDN3, JUP, CDH17, CDH3, CLDN4, KRT14, KRT5, CDH1, CLDN7
Termination of O-glycan biosynthesis	R-HSA-977068	6	24	4.89448e-10	59.5341	MUC13, MUC5B, MUC12, MUC17, MUC1, MUC5AC
Developmental Biology	R-HSA-1266738	21	1116	5.69264e-10	4.48106	DSG2, KRT19, JUP, KRT9, KRT80, KRT6B, KRT18, KRT13, KRT2, KRT20, KRT77, KRT17, KRT14, KRT16, DSC2, KRT10, KRT1, DSP, KRT5, KRT8, KRT6A
Dectin-2 family	R-HSA-5621480	6	27	1.0664e-09	52.9192	MUC13, MUC5B, MUC12, MUC17, MUC1, MUC5AC
Cell-Cell communication	R-HSA-1500931	9	129	2.41757e-09	16.6142	CLDN3, JUP, CDH17, CDH3, CLDN4, KRT14, KRT5, CDH1, CLDN7
Cell-cell junction organization	R-HSA-421270	7	64	7.26599e-09	26.0462	CLDN3, JUP, CDH17, CDH3, CLDN4, CDH1, CLDN7
Apoptotic cleavage of cellular proteins	R-HSA-111465	6	38	9.6104e-09	37.6005	DSG2, OCLN, DSP, CDH1, TJP2, TJP1
Apoptotic execution phase	R-HSA-75153	6	52	6.7845e-08	27.4773	DSG2, OCLN, DSP, CDH1, TJP2, TJP1
O-linked glycosylation of mucins	R-HSA-913709	6	63	2.18795e-07	22.6797	MUC13, MUC5B, MUC12, MUC17, MUC1, MUC5AC
Diseases associated with O-glycosylation of proteins	R-HSA-3906995	6	68	3.47004e-07	21.012	MUC13, MUC5B, MUC12, MUC17, MUC1, MUC5AC
O-linked glycosylation	R-HSA-5173105	6	111	6.27733e-06	12.8722	MUC13, MUC5B, MUC12, MUC17, MUC1, MUC5AC
Adherens junctions interactions	R-HSA-418990	4	33	1.01278e-05	28.865	JUP, CDH17, CDH3, CDH1
C-type lectin receptors (CLRs)	R-HSA-5621481	6	141	2.47377e-05	10.1335	MUC13, MUC5B, MUC12, MUC17, MUC1, MUC5AC
Diseases of glycosylation	R-HSA-3781865	6	143	2.67924e-05	9.99174	MUC13, MUC5B, MUC12, MUC17, MUC1, MUC5AC
Apoptosis	R-HSA-109581	6	179	9.41198e-05	7.98222	DSG2, OCLN, DSP, CDH1, TJP2, TJP1
RUNX1 regulates expression of components of tight junctions	R-HSA-8935964	2	5	0.00017097	95.2545	OCLN, TJP1
Programmed Cell Death	R-HSA-5357801	6	209	0.000219825	6.83645	DSG2, OCLN, DSP, CDH1, TJP2, TJP1
Tight junction interactions	R-HSA-420029	3	29	0.000233928	24.6348	CLDN3, CLDN4, CLDN7
Fibronectin matrix formation	R-HSA-1566977	2	6	0.00025577	79.3788	CEACAM1, CEACAM6
Innate Immune System	R-HSA-168249	13	1058	0.000276318	2.92606	JUP, CEACAM1, MUC13, MUC5B, MUC12, MUC17, CEACAM6, MUC1, FLG2, MUC5AC, KRT1, DSP, OLFM4
Diseases of metabolism	R-HSA-5668914	6	245	0.000515248	5.83191	MUC13, MUC5B, MUC12, MUC17, MUC1, MUC5AC
Type I hemidesmosome assembly	R-HSA-446107	2	11	0.000925377	43.2975	KRT14, KRT5
Signaling by Hippo	R-HSA-2028269	2	20	0.00312093	23.8136	TJP2, TJP1
Neutrophil degranulation	R-HSA-6798695	7	478	0.00347828	3.48735	JUP, CEACAM1, CEACAM6, FLG2, KRT1, DSP, OLFM4
RND3 GTPase cycle	R-HSA-9696264	2	42	0.0133401	11.3398	MUC13, DSP
Regulation of gap junction activity	R-HSA-191650	1	3	0.0125462	79.3788	TJP1
RND1 GTPase cycle	R-HSA-9696273	2	42	0.0133401	11.3398	MUC13, DSP
Cell surface interactions at the vascular wall	R-HSA-202733	3	137	0.019601	5.21466	CEACAM5, CEACAM1, CEACAM6
Immune System	R-HSA-168256	14	2006	0.0309741	1.66197	JUP, CEACAM1, MUC13, MUC5B, MUC12, MUC17, CEACAM6, MUC1, FLG2, MUC5AC, KRT1, DSP, CDH1, OLFM4
RHOB GTPase cycle	R-HSA-9013026	2	70	0.0347536	6.8039	JUP, TJP2
RHOC GTPase cycle	R-HSA-9013106	2	74	0.0384633	6.43612	JUP, TJP2
InlA-mediated entry of Listeria monocytogenes into host cells	R-HSA-8876493	1	9	0.0371788	26.4596	CDH1
RHO GTPase cycle	R-HSA-9012999	5	449	0.0388842	2.65185	DSG2, JUP, MUC13, DSP, TJP2

## Sheet: KEGG Pathways
Supplement Table 5. KEGG Pathways (involving proteins modified with both Aquamin groups - presented in Figure 2)
description	annotation_id	genes_found	term_genes	pval	relative_enrichment	genes
Estrogen signaling pathway	hsa04915	10	137	1.30425e-11	21.103	KRT19, KRT9, KRT18, KRT13, KRT20, KRT17, TFF1, KRT14, KRT16, KRT10
Tight junction	hsa04530	7	169	1.21366e-06	11.975	CLDN3, OCLN, CLDN4, TJP3, TJP2, CLDN7, TJP1
Cell adhesion molecules	hsa04514	6	148	8.94247e-06	11.7207	CLDN3, CDH3, OCLN, CLDN4, CDH1, CLDN7
Arrhythmogenic right ventricular cardiomyopathy	hsa05412	4	77	0.000129306	15.0188	DSG2, JUP, DSC2, DSP
Pathogenic Escherichia coli infection	hsa05130	5	196	0.000488084	7.37528	CLDN3, OCLN, CLDN4, CLDN7, TJP1
Leukocyte transendothelial migration	hsa04670	4	114	0.000584239	10.1442	CLDN3, OCLN, CLDN4, CLDN7
Gastric cancer	hsa05226	4	149	0.00158957	7.76137	JUP, MUC2, CDH17, CDH1
Hepatitis C	hsa05160	4	157	0.00192679	7.36589	CLDN3, OCLN, CLDN4, CLDN7
Vibrio cholerae infection	hsa05110	2	50	0.0127435	11.5644	TJP2, TJP1
Adherens junction	hsa04520	2	71	0.0247275	8.14397	CDH1, TJP1
IL-17 signaling pathway	hsa04657	2	94	0.0414369	6.1513	MUC5B, MUC5AC

## Sheet: Panther Pathways
Supplement Table 5. Panther Pathways (involving proteins modified with both Aquamin groups - presented in Figure 2)
description	annotation_id	genes_found	term_genes	pval	relative_enrichment	genes
Cadherin signaling pathway	P00012	5	153	6.29966e-05	9.2402	CDH17, CDH3, CDHR2, PCDH1, CDH1
Wnt signaling pathway	P00057	5	294	0.00143879	4.80867	CDH17, CDH3, CDHR2, PCDH1, CDH1
Alzheimer disease-presenilin pathway	P00004	3	112	0.00551487	7.57366	JUP, CDH3, CDH1
CCKR signaling map	P06959	3	175	0.0190644	4.84714	TFF1, TFF2, CDH1

## Sheet: WikiPathways_x0009_
Supplement Table 5. WikiPathways (involving proteins modified with both Aquamin groups - presented in Figure 2)
description	annotation_id	genes_found	term_genes	pval	relative_enrichment	genes
Epithelial to mesenchymal transition in colorectal cancer	WP4239	8	164	3.7109e-08	14.6004	CLDN3, JUP, OCLN, CLDN4, DSP, CDH1, CLDN7, TJP1
1q21.1 copy number variation syndrome	WP4905	4	28	1.89859e-06	42.7582	OCLN, TJP3, TJP2, TJP1
Arrhythmogenic right ventricular cardiomyopathy	WP2118	4	76	0.000106703	15.753	DSG2, JUP, DSC2, DSP
Pathogenic Escherichia coli infection	WP2272	3	55	0.000774151	16.3259	OCLN, KRT18, CDH1
Mammary gland development pathway - Embryonic development (Stage 1 of 4)	WP2813	2	18	0.00158924	33.2564	CLDN4, CDH1
Corticotropin-releasing hormone signaling pathway	WP2355	3	93	0.00352045	9.65509	JUP, KRT14, KRT1
Hippo signaling regulation pathways	WP4540	3	99	0.00419916	9.06993	CDH17, CDH3, CDH1
Gastrin signaling pathway	WP4659	3	114	0.00622797	7.87652	TFF2, CDH1, TJP1
Hippo-Merlin signaling dysregulation	WP4541	3	123	0.00768371	7.30019	CDH17, CDH3, CDH1
Lung fibrosis	WP3624	2	63	0.0185021	9.50183	MUC5B, DSP
Vitamin D receptor pathway	WP2877	3	186	0.0233234	4.82754	CEACAM1, KRT13, KRT16
Altered glycosylation of MUC1 in tumor microenvironment	WP4480	1	9	0.0296857	33.2564	MUC1
Hair follicle development: cytodifferentiation - part 3 of 3	WP2840	2	89	0.0351888	6.72602	KRT19, DSC2
Mammary gland development pathway - Involution (Stage 4 of 4)	WP2815	1	10	0.0329313	29.9308	CDH1
7q11.23 copy number variation syndrome	WP4932	2	104	0.0466882	5.75592	CLDN3, CLDN4
