# Supplementary material for: A multi-mineral intervention to counter pro-inflammatory activity and to improve the barrier in human colon organoids
Source: Front Cell Dev Biol. 2023 Jul 5;11:1132905. doi: 10.3389/fcell.2023.1132905 (PMC10354648; doi:10.3389/fcell.2023.1132905)
Supplement: Supplementary file 1 [file DataSheet1.zip › Supplementary Table S7.XLSX]

## Sheet: Biological Process (GO)
Supplement Table 7. GO Biological Process (involving proteins upregulated with LPS-Cytokines at 1.8 fold-change)
description	annotation_id	genes_found	term_genes	pval	relative_enrichment	genes
immune system process	GO:0002376	39	151	9.36627e-37	13.7625	PSMB10, OAS1, HLA-B, IFIT5, IFI16, GBP1, CFB, HLA-F, IFI30, HLA-DRB5, HLA-DPB1, TAP2, HLA-E, HLA-C, CD74, GSDMD, OAS3, PARP14, HLA-DRB4, IFITM2, HLA-DPA1, DDX60, TAP1, HLA-G, HLA-A, ISG15, HLA-DRB3, CD40, PARP9, IDO1, BTN3A3, MX1, HLA-DRA, HLA-DMB, TAPBPL, B2M, HLA-DRB1, PSMB9, DDX58
immune response	GO:0006955	23	46	4.49052e-29	26.6429	FTH1, HLA-B, HLA-F, HLA-DRB5, HLA-DPB1, HLA-E, HLA-C, CD74, TAPBP, HLA-DRB4, CTSS, GBP2, IFITM2, HLA-DPA1, HLA-G, HLA-A, HLA-DRB3, HLA-DRA, CTSV, HLA-DMB, B2M, HLA-DRB1, IL32
adaptive immune response	GO:0002250	17	37	9.63198e-21	24.4826	HLA-B, HLA-DRB5, HLA-DPB1, TAP2, HLA-E, HLA-C, CD74, HLA-DRB4, CTSS, HLA-DPA1, TAP1, HLA-A, HLA-DRB3, BTN3A3, HLA-DRA, HLA-DMB, HLA-DRB1
antigen processing and presentation of exogenous peptide antigen via MHC class II	GO:0019886	13	17	3.07215e-20	40.7479	IFI30, HLA-DRB5, HLA-DPB1, CD74, HLA-DRB4, CTSS, HLA-DPA1, HLA-DRB3, HLA-DRA, CTSV, HLA-DMB, B2M, HLA-DRB1
antigen processing and presentation	GO:0019882	14	28	7.11069e-18	26.6429	HLA-B, HLA-DRB5, HLA-DPB1, HLA-E, HLA-C, CD74, HLA-DRB4, CTSS, HLA-DPA1, HLA-A, HLA-DRB3, HLA-DRA, HLA-DMB, HLA-DRB1
immunoglobulin production involved in immunoglobulin-mediated immune response	GO:0002381	9	9	1.86748e-16	53.2857	HLA-DRB5, HLA-DPB1, HLA-DRB4, HLA-DPA1, HLA-DRB3, HLA-DRA, HLA-DMB, B2M, HLA-DRB1
peptide antigen assembly with MHC class II protein complex	GO:0002503	9	9	1.86748e-16	53.2857	HLA-DRB5, HLA-DPB1, HLA-DRB4, HLA-DPA1, HLA-DRB3, HLA-DRA, HLA-DMB, B2M, HLA-DRB1
antigen processing and presentation of peptide or polysaccharide antigen via MHC class II	GO:0002504	8	8	1.09788e-14	53.2857	HLA-DRB5, HLA-DPB1, HLA-DRB4, HLA-DPA1, HLA-DRB3, HLA-DRA, HLA-DMB, HLA-DRB1
positive regulation of T cell activation	GO:0050870	10	16	2.29228e-14	33.3036	CD47, HLA-DRB5, HLA-DPB1, HLA-DRB4, HLA-DPA1, HLA-DRB3, HLA-DRA, HLA-DMB, B2M, HLA-DRB1
innate immune response	GO:0045087	20	125	4.34716e-14	8.52571	SHFL, OAS1, HLA-B, IFIT5, IFI16, CFB, HLA-E, HLA-C, GSDMD, OAS3, PARP14, IFITM2, DDX60, HLA-A, ISG15, PARP9, MX1, TRIM21, B2M, DDX58
positive regulation of T cell mediated cytotoxicity	GO:0001916	8	11	1.73057e-12	38.7532	HLA-B, HLA-F, HLA-E, HLA-G, HLA-A, HLA-DRA, B2M, HLA-DRB1
defense response to virus	GO:0051607	14	67	9.73178e-12	11.1343	SHFL, OAS1, IFIT5, STAT1, IFI16, GBP1, OAS3, IFITM2, DDX60, ISG15, CD40, PARP9, MX1, DDX58
antigen processing and presentation of peptide antigen via MHC class I	GO:0002474	7	9	2.22528e-11	41.4444	HLA-B, HLA-F, HLA-E, HLA-C, HLA-G, HLA-A, B2M
antigen processing and presentation of endogenous peptide antigen via MHC class I via ER pathway, TAP-independent	GO:0002486	6	6	3.65165e-11	53.2857	HLA-B, HLA-F, HLA-E, HLA-C, HLA-G, HLA-A
negative regulation of viral genome replication	GO:0045071	8	19	7.01761e-10	22.4361	SHFL, OAS1, IFIT5, IFI16, OAS3, IFITM2, ISG15, MX1
response to interferon-gamma	GO:0034341	6	8	9.92106e-10	39.9643	NUB1, SHFL, CD74, IFITM2, CD40, TRIM21
defense response to bacterium	GO:0042742	8	27	1.82474e-08	15.7884	OAS1, GSDMD, OAS3, ISG15, GSDMB, RNF213, PLA2G2A, NOS2
defense response	GO:0006952	7	19	2.67581e-08	19.6316	HLA-B, STAT1, DUOX2, CD74, TAP1, MX1, IL32
antigen processing and presentation of endogenous peptide antigen via MHC class I	GO:0019885	5	7	4.21311e-08	38.0612	TAP2, TAPBP, TAP1, HLA-A, B2M
cellular response to interferon-gamma	GO:0071346	8	34	1.34134e-07	12.5378	STAT1, CD47, GBP1, ASS1, GBP2, HLA-DPA1, CASP1, NOS2
interferon-gamma-mediated signaling pathway	GO:0060333	5	9	2.45401e-07	29.6032	HLA-B, STAT1, HLA-E, HLA-C, HLA-A
antigen processing and presentation of exogenous peptide antigen via MHC class I, TAP-independent	GO:0002480	4	5	5.69361e-07	42.6286	HLA-B, HLA-E, HLA-C, HLA-A
protection from natural killer cell mediated cytotoxicity	GO:0042270	4	5	5.69361e-07	42.6286	HLA-B, HLA-E, HLA-G, HLA-A
defense response to Gram-positive bacterium	GO:0050830	6	21	1.58094e-06	15.2245	HLA-E, GSDMD, GBP2, HLA-A, PLA2G2A, B2M
response to virus	GO:0009615	8	46	1.60563e-06	9.26708	OAS1, DUOX2, OAS3, IFITM2, DDX60, ISG15, MX1, DDX58
leukocyte activation	GO:0045321	4	7	3.87234e-06	30.449	HLA-B, HLA-E, HLA-C, HLA-A
antigen processing and presentation of endogenous peptide antigen via MHC class Ib	GO:0002476	3	3	6.37958e-06	53.2857	HLA-F, HLA-E, HLA-G
detection of bacterium	GO:0016045	3	3	6.37958e-06	53.2857	HLA-B, HLA-A, HLA-DRB1
positive regulation of natural killer cell cytokine production	GO:0002729	3	3	6.37958e-06	53.2857	HLA-F, HLA-E, HLA-G
interleukin-27-mediated signaling pathway	GO:0070106	3	3	6.37958e-06	53.2857	OAS1, STAT1, MX1
myeloid dendritic cell antigen processing and presentation	GO:0002469	3	3	6.37958e-06	53.2857	HLA-DRB3, HLA-DRA, HLA-DRB1
response to interferon-beta	GO:0035456	3	4	2.51717e-05	39.9643	SHFL, STAT1, IFITM2
positive regulation of CD4-positive, alpha-beta T cell activation	GO:2000516	3	4	2.51717e-05	39.9643	HLA-DRB3, HLA-DRA, HLA-DRB1
peptide transport	GO:0015833	3	4	2.51717e-05	39.9643	TAP2, TAPBP, TAP1
ISG15-protein conjugation	GO:0032020	3	4	2.51717e-05	39.9643	UBA7, UBE2L6, ISG15
cellular response to interferon-beta	GO:0035458	4	11	3.44688e-05	19.3766	OAS1, STAT1, IFI16, IFITM2
positive regulation of interleukin-12 production	GO:0032735	4	12	5.09655e-05	17.7619	MDK, HLA-G, CD40, IDO1
modification-dependent protein catabolic process	GO:0019941	3	6	0.000122467	26.6429	UBA7, UBE2L6, ISG15
response to type I interferon	GO:0034340	3	6	0.000122467	26.6429	SHFL, ISG15, MX1
negative regulation of natural killer cell mediated cytotoxicity	GO:0045953	3	6	0.000122467	26.6429	HLA-F, HLA-E, HLA-G
T cell receptor signaling pathway	GO:0050852	6	43	0.000127645	7.43522	HLA-DPB1, HLA-A, HLA-DRB3, BTN3A3, HLA-DRB1, PSMB9
positive regulation of interferon-gamma production	GO:0032729	4	16	0.000176931	13.3214	HLA-DPB1, HLA-DPA1, HLA-A, ISG15
positive regulation of CD8-positive, alpha-beta T cell activation	GO:2001187	2	2	0.000348076	53.2857	HLA-E, HLA-A
negative regulation of chemokine (C-X-C motif) ligand 2 production	GO:2000342	2	2	0.000348076	53.2857	OAS1, OAS3
type I interferon signaling pathway	GO:0060337	3	8	0.00033368	19.9821	OAS1, STAT1, IFITM2
negative regulation of IP-10 production	GO:0071659	2	2	0.000348076	53.2857	OAS1, OAS3
regulation of ribonuclease activity	GO:0060700	2	2	0.000348076	53.2857	OAS1, OAS3
regulation of interleukin-10 production	GO:0032653	2	2	0.000348076	53.2857	CD47, HLA-DRB1
positive regulation of CD8-positive, alpha-beta T cell proliferation	GO:2000566	2	2	0.000348076	53.2857	HLA-E, HLA-A
antiviral innate immune response	GO:0140374	3	8	0.00033368	19.9821	OAS1, MX1, DDX58
antigen processing and presentation of exogenous peptide antigen via MHC class Ib	GO:0002477	2	2	0.000348076	53.2857	HLA-F, HLA-E
antigen processing and presentation of exogenous peptide antigen via MHC class I	GO:0042590	2	2	0.000348076	53.2857	IFI30, HLA-A
positive regulation of CD4-positive, CD25-positive, alpha-beta regulatory T cell differentiation	GO:0032831	2	2	0.000348076	53.2857	HLA-DRA, HLA-DRB1
CD8-positive, alpha-beta T cell activation	GO:0036037	2	2	0.000348076	53.2857	HLA-E, HLA-A
positive regulation of I-kappaB kinase/NF-kappaB signaling	GO:0043123	7	71	0.000321145	5.25352	IFIT5, CASP10, CD74, CASP1, CD40, TRIM21, HLA-DRB1
positive regulation of type 2 immune response	GO:0002830	2	2	0.000348076	53.2857	CD74, IDO1
cytosol to endoplasmic reticulum transport	GO:0046967	2	2	0.000348076	53.2857	TAP2, TAP1
positive regulation of T cell tolerance induction	GO:0002666	2	2	0.000348076	53.2857	HLA-G, IDO1
positive regulation of interferon-beta production	GO:0032728	4	18	0.00028907	11.8413	OAS1, OAS3, ISG15, DDX58
regulation of interleukin-12 production	GO:0032655	2	2	0.000348076	53.2857	HLA-B, CD47
antigen processing and presentation of endogenous peptide antigen via MHC class II	GO:0002491	2	2	0.000348076	53.2857	HLA-DRA, HLA-DRB1
regulation of T-helper cell differentiation	GO:0045622	2	2	0.000348076	53.2857	HLA-DRA, HLA-DRB1
cellular response to interleukin-1	GO:0071347	4	19	0.000360947	11.218	CD47, GBP1, GBP2, CD40
proteolysis	GO:0006508	11	176	0.000386382	3.33036	PSMB10, CFB, CASP10, CASP7, LAP3, CTSS, CASP1, TGM2, CTSV, FBXO6, PSMB9
pyroptosis	GO:0070269	3	9	0.000493748	17.7619	GSDMD, CASP1, GSDMB
positive regulation of tyrosine phosphorylation of STAT protein	GO:0042531	3	9	0.000493748	17.7619	PARP14, CD40, PARP9
positive regulation of viral entry into host cell	GO:0046598	3	9	0.000493748	17.7619	CD74, TRIM21, HLA-DRB1
positive regulation of inflammatory response	GO:0050729	4	22	0.000652568	9.68831	CD47, MDK, CASP1, PLA2G2A
negative regulation of type I interferon-mediated signaling pathway	GO:0060339	3	10	0.000695818	15.9857	OAS1, OAS3, ISG15
antibacterial humoral response	GO:0019731	3	10	0.000695818	15.9857	HLA-E, HLA-A, B2M
regulation of immune response	GO:0050776	3	10	0.000695818	15.9857	TAPBP, CD40, TAPBPL
negative regulation of T cell proliferation	GO:0042130	3	10	0.000695818	15.9857	HLA-G, IDO1, HLA-DRB1
positive regulation of T cell mediated immune response to tumor cell	GO:0002842	2	3	0.00103147	35.5238	HLA-DRB3, HLA-DRB1
T cell activation involved in immune response	GO:0002286	2	3	0.00103147	35.5238	MDK, CD74
cytolysis	GO:0019835	2	3	0.00103147	35.5238	GSDMB, PLA2G2A
cellular response to lipopolysaccharide	GO:0071222	5	41	0.000910117	6.49826	CMPK2, ASS1, CASP1, NOS2, B2M
positive regulation of T cell differentiation	GO:0045582	2	3	0.00103147	35.5238	MDK, CD74
antigen processing and presentation of exogenous antigen	GO:0019884	2	3	0.00103147	35.5238	PSME1, PSME2
regulation of interferon-gamma production	GO:0032649	2	3	0.00103147	35.5238	CD47, ISG15
positive regulation of defense response to virus by host	GO:0002230	3	11	0.000943824	14.5325	STAT1, PARP9, DDX58
defense response to protozoan	GO:0042832	2	3	0.00103147	35.5238	GBP2, CD40
positive regulation of monocyte differentiation	GO:0045657	2	3	0.00103147	35.5238	CD74, HLA-DRB1
positive regulation of macrophage cytokine production	GO:0060907	2	3	0.00103147	35.5238	CD74, HLA-G
iron ion transport	GO:0006826	3	12	0.00124144	13.3214	CP, FTH1, B2M
acute-phase response	GO:0006953	3	13	0.00159211	12.2967	ASS1, APOL2, SERPINA1
peptide antigen assembly with MHC class I protein complex	GO:0002502	2	4	0.00203777	26.6429	TAPBP, TAPBPL
inflammatory response	GO:0006954	6	71	0.00197283	4.50302	IFI16, GSDMD, CD40, IDO1, PLA2G2A, NOS2
positive regulation of T cell cytokine production	GO:0002726	2	4	0.00203777	26.6429	HLA-A, B2M
defense response to Gram-negative bacterium	GO:0050829	3	14	0.001999	11.4184	GSDMD, NOS2, B2M
regulation of interleukin-6 production	GO:0032675	2	4	0.00203777	26.6429	HLA-B, CD47
positive regulation of cellular senescence	GO:2000774	2	4	0.00203777	26.6429	HLA-G, B2M
positive regulation of monocyte chemotactic protein-1 production	GO:0071639	2	4	0.00203777	26.6429	OAS1, OAS3
positive regulation of memory T cell differentiation	GO:0043382	2	4	0.00203777	26.6429	HLA-DRA, HLA-DRB1
protein mono-ADP-ribosylation	GO:0140289	2	4	0.00203777	26.6429	PARP14, PARP9
positive regulation of tumor necrosis factor production	GO:0032760	4	30	0.00218093	7.10476	OAS1, HLA-E, OAS3, DDX58
positive regulation of interleukin-1 beta production	GO:0032731	3	15	0.0024651	10.6571	IFI16, GSDMD, CASP1
positive regulation of T cell proliferation	GO:0042102	3	15	0.0024651	10.6571	HLA-DPB1, HLA-DPA1, HLA-DMB
proteolysis involved in cellular protein catabolic process	GO:0051603	4	33	0.00312031	6.45887	PSMB10, CTSS, CTSV, PSMB9
cellular response to cytokine stimulus	GO:0071345	2	5	0.00335489	21.3143	STAT1, GBP2
humoral immune response	GO:0006959	2	5	0.00335489	21.3143	PSMB10, HLA-DRB1
protein poly-ADP-ribosylation	GO:0070212	2	5	0.00335489	21.3143	PARP14, PARP9
cellular response to tumor necrosis factor	GO:0071356	4	35	0.0038807	6.0898	GBP1, ASS1, GBP2, CD40
positive regulation of ERK1 and ERK2 cascade	GO:0070374	4	35	0.0038807	6.0898	CD74, ICAM1, PLA2G2A, HLA-DRB1
negative regulation of intrinsic apoptotic signaling pathway in response to DNA damage by p53 class mediator	GO:1902166	2	6	0.00497111	17.7619	CD74, MUC1
negative regulation of viral entry into host cell	GO:0046597	2	6	0.00497111	17.7619	CD74, IFITM2
positive regulation of interleukin-6 production	GO:0032755	3	21	0.00664416	7.61224	CD74, NOS2, DDX58
positive regulation of interleukin-8 production	GO:0032757	3	21	0.00664416	7.61224	CD74, NOS2, DDX58
RIG-I signaling pathway	GO:0039529	2	7	0.00687499	15.2245	OAS3, DDX58
positive regulation of B cell proliferation	GO:0030890	2	7	0.00687499	15.2245	CD74, CD40
positive regulation of endopeptidase activity	GO:0010950	2	7	0.00687499	15.2245	PSME1, PSME2
protein ubiquitination	GO:0016567	7	124	0.00817776	3.00806	NUB1, UBA7, UBE2L6, ISG15, RNF213, TRIM21, FBXO6
negative regulation of innate immune response	GO:0045824	2	8	0.00905542	13.3214	IFI16, TRIM21
positive regulation of neutrophil chemotaxis	GO:0090023	2	8	0.00905542	13.3214	MDK, CD74
antigen processing and presentation of endogenous peptide antigen via MHC class Ib via ER pathway, TAP-dependent	GO:0002489	1	1	0.0187668	53.2857	TAP2
regulation of bone remodeling	GO:0046850	1	1	0.0187668	53.2857	MDK
positive regulation of macrophage migration inhibitory factor signaling pathway	GO:2000448	1	1	0.0187668	53.2857	CD74
cellular response to interleukin-12	GO:0071349	1	1	0.0187668	53.2857	CD47
ATP export	GO:1904669	1	1	0.0187668	53.2857	CD47
T cell activation via T cell receptor contact with antigen bound to MHC molecule on antigen presenting cell	GO:0002291	1	1	0.0187668	53.2857	ICAM1
regulation of neutrophil activation	GO:1902563	1	1	0.0187668	53.2857	PLA2G2A
negative regulation of metanephric nephron tubule epithelial cell differentiation	GO:0072308	1	1	0.0187668	53.2857	STAT1
negative regulation of T cell cytokine production	GO:0002725	1	1	0.0187668	53.2857	HLA-F
positive regulation of T cell apoptotic process	GO:0070234	1	1	0.0187668	53.2857	IDO1
positive regulation of ferrous iron binding	GO:1904434	1	1	0.0187668	53.2857	B2M
negative regulation of chemokine (C-X-C motif) ligand 9 production	GO:0035395	1	1	0.0187668	53.2857	OAS3
cerebellar granular layer development	GO:0021681	1	1	0.0187668	53.2857	MDK
antigen processing and presentation of peptide antigen	GO:0048002	1	1	0.0187668	53.2857	CTSS
response to cAMP	GO:0051591	2	10	0.0142031	10.6571	STAT1, DUOX2
positive regulation of antibody-dependent cellular cytotoxicity	GO:0001815	1	1	0.0187668	53.2857	HLA-E
response to molecule of bacterial origin	GO:0002237	1	1	0.0187668	53.2857	B2M
protein deamination	GO:0018277	1	1	0.0187668	53.2857	TGM2
macrophage derived foam cell differentiation	GO:0010742	1	1	0.0187668	53.2857	STAT1
negative regulation of chemokine (C-C motif) ligand 5 production	GO:0071650	1	1	0.0187668	53.2857	OAS3
transmembrane transport	GO:0055085	6	101	0.0111772	3.16549	SLC25A22, TAP2, GSDMD, TAP1, GSDMB, PSMB9
cellular response to laminar fluid shear stress	GO:0071499	1	1	0.0187668	53.2857	ASS1
cellular response to amine stimulus	GO:0071418	1	1	0.0187668	53.2857	ASS1
regulation of gastric motility	GO:1905333	1	1	0.0187668	53.2857	TYMP
lipid ubiquitination	GO:0120323	1	1	0.0187668	53.2857	RNF213
regulation of transcription from RNA polymerase II promoter in response to stress	GO:0043618	1	1	0.0187668	53.2857	MUC1
negative regulation of interleukin-10 production	GO:0032693	1	1	0.0187668	53.2857	IDO1
positive regulation of interleukin-4-mediated signaling pathway	GO:1902216	1	1	0.0187668	53.2857	PARP14
cellular response to iron(III) ion	GO:0071283	1	1	0.0187668	53.2857	B2M
renal tubule development	GO:0061326	1	1	0.0187668	53.2857	STAT1
T cell mediated cytotoxicity directed against tumor cell target	GO:0002419	1	1	0.0187668	53.2857	HLA-A
regulation of immunoglobulin production	GO:0002637	1	1	0.0187668	53.2857	CD40
positive regulation of chronic inflammatory response	GO:0002678	1	1	0.0187668	53.2857	IDO1
phosphatidic acid metabolic process	GO:0046473	1	1	0.0187668	53.2857	PLA2G2A
positive regulation of dendritic cell antigen processing and presentation	GO:0002606	1	1	0.0187668	53.2857	CD74
positive regulation of leukocyte mediated cytotoxicity	GO:0001912	1	1	0.0187668	53.2857	NOS2
negative regulation of forebrain neuron differentiation	GO:2000978	1	1	0.0187668	53.2857	B2M
negative regulation of T cell apoptotic process	GO:0070233	1	1	0.0187668	53.2857	IDO1
positive regulation of cellular respiration	GO:1901857	1	1	0.0187668	53.2857	OAS1
metanephric mesenchymal cell proliferation involved in metanephros development	GO:0072136	1	1	0.0187668	53.2857	STAT1
positive regulation of cellular extravasation	GO:0002693	1	1	0.0187668	53.2857	ICAM1
cytoplasmic pattern recognition receptor signaling pathway in response to virus	GO:0039528	1	1	0.0187668	53.2857	DDX58
'de novo' NAD biosynthetic process from tryptophan	GO:0034354	1	1	0.0187668	53.2857	IDO1
regulation of natural killer cell mediated immunity	GO:0002715	1	1	0.0187668	53.2857	HLA-E
MHC class I protein complex assembly	GO:0002397	1	1	0.0187668	53.2857	TAPBP
positive regulation of TRAIL production	GO:0032759	1	1	0.0187668	53.2857	HLA-E
positive regulation of blood vessel branching	GO:1905555	1	1	0.0187668	53.2857	MDK
viral translational frameshifting	GO:0075523	1	1	0.0187668	53.2857	SHFL
MHC class II protein complex assembly	GO:0002399	1	1	0.0187668	53.2857	HLA-DMB
complement activation	GO:0006956	1	1	0.0187668	53.2857	CFB
dentate gyrus development	GO:0021542	1	1	0.0187668	53.2857	MDK
cytokine precursor processing	GO:0140447	1	1	0.0187668	53.2857	CASP1
positive regulation of interferon-gamma-mediated signaling pathway	GO:0060335	1	1	0.0187668	53.2857	PARP9
execution phase of apoptosis	GO:0097194	2	10	0.0142031	10.6571	CASP10, CASP7
antigen processing and presentation of exogenous protein antigen via MHC class Ib, TAP-dependent	GO:0002481	1	1	0.0187668	53.2857	B2M
tryptophan catabolic process	GO:0006569	1	1	0.0187668	53.2857	IDO1
positive regulation of natural killer cell mediated immunity	GO:0002717	1	1	0.0187668	53.2857	HLA-E
tryptophan catabolic process to kynurenine	GO:0019441	1	1	0.0187668	53.2857	IDO1
kynurenic acid biosynthetic process	GO:0034276	1	1	0.0187668	53.2857	IDO1
phosphatidylethanolamine metabolic process	GO:0046337	1	1	0.0187668	53.2857	PLA2G2A
complement activation, alternative pathway	GO:0006957	1	1	0.0187668	53.2857	CFB
positive regulation of endothelial cell apoptotic process	GO:2000353	2	9	0.0115016	11.8413	HLA-G, CD40
cellular response to serotonin	GO:1904015	1	1	0.0187668	53.2857	TGM2
negative regulation of non-canonical Wnt signaling pathway	GO:2000051	1	1	0.0187668	53.2857	RNF213
positive regulation of insulin secretion involved in cellular response to glucose stimulus	GO:0035774	2	10	0.0142031	10.6571	VSNL1, HLA-DRB1
regulation of cysteine-type endopeptidase activity	GO:2000116	1	1	0.0187668	53.2857	PSMB9
positive regulation of tolerance induction	GO:0002645	1	1	0.0187668	53.2857	HLA-G
salivary gland cavitation	GO:0060662	1	1	0.0187668	53.2857	TGM2
protein ADP-ribosylation	GO:0006471	2	10	0.0142031	10.6571	PARP14, PARP9
negative regulation of translational frameshifting	GO:2001125	1	1	0.0187668	53.2857	SHFL
positive regulation of guanylate cyclase activity	GO:0031284	1	1	0.0187668	53.2857	NOS2
prostaglandin secretion	GO:0032310	1	1	0.0187668	53.2857	NOS2
cuticle development	GO:0042335	1	1	0.0187668	53.2857	DUOX2
positive regulation of protein kinase C signaling	GO:0090037	1	1	0.0187668	53.2857	CD40
peripheral B cell tolerance induction	GO:0002451	1	1	0.0187668	53.2857	HLA-G
T cell selection	GO:0045058	1	1	0.0187668	53.2857	CD74
MHC class Ib protein complex assembly	GO:0002398	1	1	0.0187668	53.2857	TAPBP
positive regulation of leukocyte cell-cell adhesion	GO:1903039	1	1	0.0187668	53.2857	MDK
swimming behavior	GO:0036269	1	1	0.0187668	53.2857	IDO1
positive regulation of transferrin receptor binding	GO:1904437	1	1	0.0187668	53.2857	B2M
cytotoxic T cell pyroptotic process	GO:1902483	1	1	0.0187668	53.2857	GSDMB
regulation of response to interferon-gamma	GO:0060330	1	1	0.0187668	53.2857	PARP9
negative regulation of natural killer cell degranulation	GO:0043322	1	1	0.0187668	53.2857	HLA-F
argininosuccinate metabolic process	GO:0000053	1	1	0.0187668	53.2857	ASS1
pore formation in membrane of another organism	GO:0035915	1	1	0.0187668	53.2857	GSDMD
regulation of G1/S transition of mitotic cell cycle	GO:2000045	2	9	0.0115016	11.8413	PSME1, PSME2
T cell antigen processing and presentation	GO:0002457	1	1	0.0187668	53.2857	ICAM1
negative regulation of peptide secretion	GO:0002792	1	1	0.0187668	53.2857	CD74
regulation of dendritic cell differentiation	GO:2001198	1	1	0.0187668	53.2857	HLA-B
regulation of T cell anergy	GO:0002667	1	1	0.0187668	53.2857	HLA-B
regulation of type III interferon production	GO:0034344	1	1	0.0187668	53.2857	DDX58
positive regulation of monocyte extravasation	GO:2000439	1	1	0.0187668	53.2857	CD47
peptide antigen stabilization	GO:0050823	1	1	0.0187668	53.2857	TAPBP
response to type III interferon	GO:0034342	1	1	0.0187668	53.2857	SHFL
diaphragm development	GO:0060539	1	1	0.0187668	53.2857	ASS1
metanephric mesenchymal cell differentiation	GO:0072162	1	1	0.0187668	53.2857	STAT1
regulation of apoptotic cell clearance	GO:2000425	1	1	0.0187668	53.2857	TGM2
negative regulation of fibroblast proliferation	GO:0048147	2	11	0.0171496	9.68831	FTH1, IFI30
glial cell projection elongation	GO:0106091	1	1	0.0187668	53.2857	MDK
regulation of leukocyte mediated cytotoxicity	GO:0001910	1	1	0.0187668	53.2857	ICAM1
negative regulation of natural killer cell cytokine production	GO:0002728	1	1	0.0187668	53.2857	HLA-F
basement membrane disassembly	GO:0034769	1	1	0.0187668	53.2857	CTSS
positive regulation of protein oligomerization	GO:0032461	1	1	0.0187668	53.2857	ISG15
negative regulation of regulatory T cell differentiation	GO:0045590	1	1	0.0187668	53.2857	MDK
regulation of transmission of nerve impulse	GO:0051969	1	1	0.0187668	53.2857	TYMP
positive regulation of smooth muscle cell chemotaxis	GO:0071673	1	1	0.0187668	53.2857	MDK
antigen processing and presentation of endogenous peptide antigen via MHC class I via ER pathway, TAP-dependent	GO:0002485	1	1	0.0187668	53.2857	HLA-A
immune response-inhibiting cell surface receptor signaling pathway	GO:0002767	1	1	0.0187668	53.2857	HLA-G
negative regulation of antigen processing and presentation of peptide antigen via MHC class I	GO:0002590	1	1	0.0187668	53.2857	TAPBPL
negative regulation of dendritic cell differentiation	GO:2001199	1	1	0.0187668	53.2857	HLA-G
signaling receptor ligand precursor processing	GO:0140448	1	1	0.0187668	53.2857	CASP1
cellular response to oleic acid	GO:0071400	1	1	0.0187668	53.2857	ASS1
macrophage migration inhibitory factor signaling pathway	GO:0035691	1	1	0.0187668	53.2857	CD74
pyrimidine nucleobase metabolic process	GO:0006206	1	1	0.0187668	53.2857	TYMP
peptide antigen transport	GO:0046968	1	1	0.0187668	53.2857	TAP2
regulation of behavior	GO:0050795	1	1	0.0187668	53.2857	MDK
defecation	GO:0030421	1	1	0.0187668	53.2857	MDK
regulation of proteasomal protein catabolic process	GO:0061136	2	12	0.0203312	8.88095	PSME1, PSME2
positive regulation of interferon-alpha production	GO:0032727	2	12	0.0203312	8.88095	STAT1, DDX58
positive regulation of erythrocyte differentiation	GO:0045648	2	13	0.0237383	8.1978	STAT1, ISG15
protein trimerization	GO:0070206	1	2	0.0371854	26.6429	CD74
positive regulation of transcription from RNA polymerase II promoter in response to stress	GO:0036003	1	2	0.0371854	26.6429	MUC1
regulation of nitric oxide biosynthetic process	GO:0045428	1	2	0.0371854	26.6429	CD47
regulation of calcium-mediated signaling	GO:0050848	1	2	0.0371854	26.6429	GBP1
negative regulation of cell adhesion mediated by integrin	GO:0033629	1	2	0.0371854	26.6429	MUC1
cellular response to glucagon stimulus	GO:0071377	1	2	0.0371854	26.6429	ASS1
dTTP biosynthetic process	GO:0006235	1	2	0.0371854	26.6429	CMPK2
positive regulation of keratinocyte proliferation	GO:0010838	1	2	0.0371854	26.6429	MDK
regulation of activated T cell proliferation	GO:0046006	1	2	0.0371854	26.6429	IDO1
protein K63-linked ubiquitination	GO:0070534	2	15	0.0311917	7.10476	RNF213, TRIM21
positive regulation of prostaglandin biosynthetic process	GO:0031394	1	2	0.0371854	26.6429	CD74
negative regulation of T cell differentiation	GO:0045581	1	2	0.0371854	26.6429	CD74
negative regulation of G0 to G1 transition	GO:0070317	1	2	0.0371854	26.6429	HLA-G
positive regulation of leukocyte chemotaxis	GO:0002690	1	2	0.0371854	26.6429	MDK
intestinal stem cell homeostasis	GO:0036335	1	2	0.0371854	26.6429	PLA2G2A
negative thymic T cell selection	GO:0045060	1	2	0.0371854	26.6429	CD74
positive regulation of isotype switching to IgG isotypes	GO:0048304	1	2	0.0371854	26.6429	CD40
tryptophanyl-tRNA aminoacylation	GO:0006436	1	2	0.0371854	26.6429	WARS
protein localization to vacuole	GO:0072665	1	2	0.0371854	26.6429	GBP1
positive regulation of artery morphogenesis	GO:1905653	1	2	0.0371854	26.6429	MDK
negative regulation of endopeptidase activity	GO:0010951	3	39	0.0358785	4.0989	RARRES1, SERPINB2, SERPINA1
T-helper 1 type immune response	GO:0042088	1	2	0.0371854	26.6429	HLA-DRB1
negative regulation of Fc-gamma receptor signaling pathway involved in phagocytosis	GO:1905450	1	2	0.0371854	26.6429	CD47
positive regulation of receptor binding	GO:1900122	1	2	0.0371854	26.6429	B2M
low-density lipoprotein particle remodeling	GO:0034374	1	2	0.0371854	26.6429	PLA2G2A
antigen processing and presentation of exogenous peptide antigen via MHC class I, TAP-dependent	GO:0002479	2	16	0.0352201	6.66071	TAP1, PSMB9
positive regulation of type III interferon production	GO:0034346	1	2	0.0371854	26.6429	IL32
negative regulation of viral life cycle	GO:1903901	1	2	0.0371854	26.6429	IL32
midgut development	GO:0007494	1	2	0.0371854	26.6429	ASS1
dUDP biosynthetic process	GO:0006227	1	2	0.0371854	26.6429	CMPK2
positive regulation of MDA-5 signaling pathway	GO:1900245	1	2	0.0371854	26.6429	DDX60
thyroid hormone generation	GO:0006590	1	2	0.0371854	26.6429	DUOX2
negative regulation of interleukin-2 production	GO:0032703	1	2	0.0371854	26.6429	GBP1
extracellular matrix disassembly	GO:0022617	2	15	0.0311917	7.10476	CTSS, CTSV
positive regulation of killing of cells of another organism	GO:0051712	1	2	0.0371854	26.6429	NOS2
positive regulation of cartilage development	GO:0061036	1	2	0.0371854	26.6429	MDK
response to lipopolysaccharide	GO:0032496	3	36	0.0291718	4.44048	ASS1, IDO1, NOS2
peptidyl-cysteine S-nitrosylation	GO:0018119	1	2	0.0371854	26.6429	NOS2
sensory perception of smell	GO:0007608	1	2	0.0371854	26.6429	B2M
antigen processing and presentation of endogenous antigen	GO:0019883	1	2	0.0371854	26.6429	CD74
exocyst localization	GO:0051601	1	2	0.0371854	26.6429	TNFAIP2
short-term memory	GO:0007614	1	2	0.0371854	26.6429	MDK
arginine biosynthetic process	GO:0006526	1	2	0.0371854	26.6429	ASS1
negative regulation by virus of viral protein levels in host cell	GO:0046725	1	2	0.0371854	26.6429	STAT1
regulation of interleukin-4 production	GO:0032673	1	2	0.0371854	26.6429	HLA-DRB1
cellular response to ammonium ion	GO:0071242	1	2	0.0371854	26.6429	ASS1
dTDP biosynthetic process	GO:0006233	1	2	0.0371854	26.6429	CMPK2
positive regulation of memory T cell activation	GO:2000568	1	2	0.0371854	26.6429	HLA-A
response to mycotoxin	GO:0010046	1	2	0.0371854	26.6429	ASS1
hormone biosynthetic process	GO:0042446	1	2	0.0371854	26.6429	DUOX2
intracellular sequestering of iron ion	GO:0006880	1	2	0.0371854	26.6429	FTH1
xenophagy	GO:0098792	1	2	0.0371854	26.6429	RNF213
circadian rhythm	GO:0007623	2	16	0.0352201	6.66071	ASS1, NOS2
T cell extravasation	GO:0072683	1	2	0.0371854	26.6429	ICAM1
negative regulation of ossification	GO:0030279	1	2	0.0371854	26.6429	MDK
negative regulation of T cell mediated cytotoxicity	GO:0001915	1	2	0.0371854	26.6429	HLA-G
negative regulation of protein deubiquitination	GO:0090086	1	2	0.0371854	26.6429	TRIM21
positive regulation of hepatocyte proliferation	GO:2000347	1	2	0.0371854	26.6429	MDK
positive thymic T cell selection	GO:0045059	1	2	0.0371854	26.6429	CD74
leukocyte chemotaxis involved in inflammatory response	GO:0002232	1	2	0.0371854	26.6429	MDK
positive regulation of inflammatory response to wounding	GO:0106016	1	2	0.0371854	26.6429	MDK
regulation of iron ion transport	GO:0034756	1	2	0.0371854	26.6429	B2M
TRIF-dependent toll-like receptor signaling pathway	GO:0035666	1	2	0.0371854	26.6429	CD40
immune response-regulating cell surface receptor signaling pathway	GO:0002768	1	2	0.0371854	26.6429	CD40
branching involved in salivary gland morphogenesis	GO:0060445	1	2	0.0371854	26.6429	TGM2
MDA-5 signaling pathway	GO:0039530	1	2	0.0371854	26.6429	OAS3
negative regulation of cysteine-type endopeptidase activity	GO:2000117	1	2	0.0371854	26.6429	IFI16
negative regulation of immune response	GO:0050777	1	2	0.0371854	26.6429	HLA-G
natural killer cell tolerance induction	GO:0002519	1	2	0.0371854	26.6429	HLA-E
negative regulation of inflammatory response to wounding	GO:0106015	1	2	0.0371854	26.6429	MDK
positive regulation of neutrophil extravasation	GO:2000391	1	2	0.0371854	26.6429	MDK
granzyme-mediated programmed cell death signaling pathway	GO:0140507	1	2	0.0371854	26.6429	GSDMB
negative regulation of mesenchymal to epithelial transition involved in metanephros morphogenesis	GO:0003340	1	2	0.0371854	26.6429	STAT1
regulation of ubiquitin-dependent protein catabolic process	GO:2000058	1	2	0.0371854	26.6429	NUB1
angiogenesis	GO:0001525	4	68	0.0379173	3.13445	TNFAIP2, TYMP, WARS, RNF213
protein autoubiquitination	GO:0051865	2	17	0.039438	6.26891	RNF213, TRIM21
programmed cell death	GO:0012501	2	17	0.039438	6.26891	GSDMD, GSDMB
positive regulation of cell adhesion	GO:0045785	2	17	0.039438	6.26891	MDK, TGM2
iron ion homeostasis	GO:0055072	2	18	0.0438371	5.92063	CP, B2M

## Sheet: Cellular Component (GO)
Supplement Table 7. GO Cellular Component (involving proteins upregulated with LPS-Cytokines at 1.8 fold-change)
description	annotation_id	genes_found	term_genes	pval	relative_enrichment	genes
integral component of lumenal side of endoplasmic reticulum membrane	GO:0071556	15	21	1.61553e-22	38.2724	HLA-B, HLA-F, HLA-DRB5, HLA-DPB1, HLA-E, HLA-C, CD74, TAPBP, HLA-DRB4, HLA-DPA1, HLA-G, HLA-A, HLA-DRB3, HLA-DRA, HLA-DRB1
MHC class II protein complex	GO:0042613	10	10	3.00604e-18	53.5814	HLA-DRB5, HLA-DPB1, CD74, HLA-DRB4, HLA-DPA1, HLA-DRB3, HLA-DRA, HLA-DMB, B2M, HLA-DRB1
ER to Golgi transport vesicle membrane	GO:0012507	15	40	9.0694e-17	20.093	HLA-B, HLA-F, HLA-DRB5, HLA-DPB1, HLA-E, HLA-C, CD74, HLA-DRB4, HLA-DPA1, HLA-G, HLA-A, HLA-DRB3, HLA-DRA, B2M, HLA-DRB1
MHC class I protein complex	GO:0042612	7	7	6.16675e-13	53.5814	HLA-B, HLA-F, HLA-E, HLA-C, HLA-G, HLA-A, B2M
transport vesicle membrane	GO:0030658	8	17	2.2452e-10	25.2148	HLA-DRB5, HLA-DPB1, CD74, HLA-DRB4, HLA-DPA1, HLA-DRB3, HLA-DRA, HLA-DRB1
phagocytic vesicle membrane	GO:0030670	10	44	4.45503e-09	12.1776	HLA-B, HLA-F, TAP2, HLA-E, HLA-C, TAPBP, TAP1, HLA-G, HLA-A, B2M
Golgi membrane	GO:0000139	20	245	1.18124e-08	4.37399	HLA-B, GBP1, HLA-F, ITM2B, HLA-DRB5, HLA-DPB1, HLA-E, HLA-C, CD74, TAPBP, HLA-DRB4, GBP2, HLA-DPA1, HLA-G, HLA-A, HLA-DRB3, HLA-DRA, TAPBPL, B2M, HLA-DRB1
endocytic vesicle membrane	GO:0030666	8	28	2.42891e-08	15.309	HLA-DRB5, HLA-DPB1, CD74, HLA-DRB4, HLA-DPA1, HLA-DRB3, HLA-DRA, HLA-DRB1
clathrin-coated endocytic vesicle membrane	GO:0030669	8	29	3.30366e-08	14.7811	HLA-DRB5, HLA-DPB1, CD74, HLA-DRB4, HLA-DPA1, HLA-DRB3, HLA-DRA, HLA-DRB1
MHC class I peptide loading complex	GO:0042824	5	7	4.11016e-08	38.2724	TAP2, TAPBP, TAP1, HLA-A, B2M
cell surface	GO:0009986	15	161	1.86343e-07	4.99206	HLA-B, CD47, HLA-F, HLA-DPB1, DUOX2, HLA-E, HLA-C, CD74, HLA-DPA1, HLA-A, CD40, ICAM1, HLA-DRA, B2M, HLA-DRB1
extracellular space	GO:0005615	21	326	3.04415e-07	3.45156	RARRES1, TNFAIP2, CP, CFB, HLA-F, ITM2B, SERPINB2, HLA-E, GSDMD, OAS3, CTSS, CASP1, MUC1, HLA-G, ICAM1, SERPINA1, PLA2G2A, CTSV, B2M, HLA-DRB1, IL32
external side of plasma membrane	GO:0009897	9	52	3.43674e-07	9.2737	HLA-F, HLA-E, CD74, HLA-G, CD40, ICAM1, BTN3A3, B2M, HLA-DRB1
lysosome	GO:0005764	15	186	1.22728e-06	4.32108	HLA-F, IFI30, HLA-DRB5, HLA-DPB1, CD74, HLA-DRB4, ASS1, CTSS, IFITM2, HLA-DPA1, HLA-DRB3, HLA-DRA, CTSV, HLA-DMB, HLA-DRB1
trans-Golgi network membrane	GO:0032588	8	54	5.47887e-06	7.93798	HLA-DRB5, HLA-DPB1, CD74, HLA-DRB4, HLA-DPA1, HLA-DRB3, HLA-DRA, HLA-DRB1
plasma membrane	GO:0005886	40	1133	6.66552e-06	1.89166	CP, HLA-B, IFIT5, CLIC5, CD47, GBP1, CFB, HLA-F, ITM2B, HLA-DRB5, HLA-DPB1, SERPINB2, DUOX2, HLA-E, HLA-C, CD74, GSDMD, OAS3, PARP14, HLA-DRB4, IFITM2, HLA-DPA1, CASP1, MUC1, HLA-G, HLA-A, HLA-DRB3, CD40, GSDMB, ICAM1, CD82, TGM2, BTN3A3, HLA-DRA, PLA2G2A, NOS2, TAPBPL, B2M, HLA-DRB1, DDX58
extracellular region	GO:0005576	23	459	6.33298e-06	2.68491	OAS1, CP, FTH1, GBP1, CFB, ITM2B, IFI30, SERPINB2, MDK, HLA-E, GSDMD, CTSS, MUC1, HLA-G, ISG15, CD40, APOL2, TGM2, SERPINA1, PLA2G2A, CTSV, B2M, IL32
recycling endosome membrane	GO:0055038	7	43	1.15294e-05	8.72255	HLA-B, HLA-F, HLA-E, HLA-C, HLA-G, HLA-A, B2M
integral component of membrane	GO:0016021	34	942	3.34563e-05	1.93394	SLC25A22, RARRES1, HLA-B, CLIC5, CD47, HLA-F, ITM2B, HLA-DRB5, HLA-DPB1, TAP2, DUOX2, HLA-E, HLA-C, CD74, TAPBP, GSDMD, HLA-DRB4, IFITM2, HLA-DPA1, MUC1, TAP1, HLA-G, HLA-A, HLA-DRB3, CD40, GSDMB, APOL2, ICAM1, CD82, BTN3A3, HLA-DRA, HLA-DMB, TAPBPL, HLA-DRB1
lysosomal membrane	GO:0005765	12	168	5.43363e-05	3.82724	CP, HLA-F, HLA-DRB5, HLA-DPB1, CD74, HLA-DRB4, IFITM2, HLA-DPA1, HLA-DRB3, HLA-DRA, HLA-DMB, HLA-DRB1
early endosome membrane	GO:0031901	8	77	7.81579e-05	5.5669	HLA-B, HLA-F, HLA-E, HLA-C, HLA-G, HLA-A, HLA-DRA, B2M
integral component of plasma membrane	GO:0005887	12	183	0.000124849	3.51353	HLA-B, CD47, HLA-C, HLA-DPA1, MUC1, HLA-A, HLA-DRB3, CD40, ICAM1, CD82, HLA-DRA, HLA-DRB1
late endosome membrane	GO:0031902	7	68	0.000237875	5.51573	HLA-DRB5, HLA-DRB4, IFITM2, HLA-DRB3, HLA-DRA, HLA-DMB, HLA-DRB1
endoplasmic reticulum membrane	GO:0005789	19	435	0.000310569	2.34034	HLA-B, HLA-DRB5, HLA-DPB1, TAP2, HLA-C, CD74, TAPBP, HLA-DRB4, HLA-DPA1, TAP1, HLA-G, HLA-A, HLA-DRB3, APOL2, MX1, HLA-DRA, PLA2G2A, TAPBPL, HLA-DRB1
TAP complex	GO:0042825	2	2	0.000344339	53.5814	TAP2, TAP1
MHC class Ib protein complex	GO:0032398	2	2	0.000344339	53.5814	HLA-F, HLA-E
endoplasmic reticulum	GO:0005783	24	652	0.000585906	1.97232	OAS1, HLA-B, HLA-F, HLA-DRB5, HLA-DPB1, TAP2, DUOX2, HLA-C, CD74, TAPBP, HLA-DRB4, ASS1, HLA-DPA1, TAP1, HLA-G, HLA-A, HLA-DRB3, TGM2, SERPINA1, MX1, HLA-DRA, PLA2G2A, TAPBPL, HLA-DRB1
endosome	GO:0005768	14	294	0.000940625	2.5515	SAMD9L, HLA-F, ITM2B, HLA-DRB5, HLA-DPB1, CD74, HLA-DRB4, IFITM2, HLA-DPA1, HLA-G, HLA-DRB3, HLA-DRA, HLA-DMB, HLA-DRB1
proteasome activator complex	GO:0008537	2	3	0.00102046	35.7209	PSME1, PSME2
stereocilium bundle	GO:0032421	2	4	0.00201614	26.7907	CLIC5, IDO1
spermatoproteasome complex	GO:1990111	2	4	0.00201614	26.7907	PSMB10, PSMB9
endosome membrane	GO:0010008	8	125	0.00211141	3.42921	ITM2B, HLA-DRB5, HLA-DPB1, HLA-DRB4, HLA-DPA1, HLA-DRA, HLA-DMB, HLA-DRB1
tertiary granule lumen	GO:1904724	4	33	0.00306276	6.49471	FTH1, GSDMD, CTSS, B2M
NLRP3 inflammasome complex	GO:0072559	2	5	0.00331949	21.4326	GSDMD, CASP1
inflammasome complex	GO:0061702	2	5	0.00331949	21.4326	GSDMD, CASP1
caspase complex	GO:0008303	2	5	0.00331949	21.4326	CASP7, CASP1
immunological synapse	GO:0001772	3	22	0.00748051	7.30655	ICAM1, HLA-DRA, HLA-DRB1
endoplasmic reticulum-Golgi intermediate compartment membrane	GO:0033116	4	43	0.00801996	4.98432	TAP2, TAPBP, TAP1, SERPINA1
lysosomal lumen	GO:0043202	4	48	0.0117859	4.46512	IFI30, CD74, CTSS, CTSV
proteasome core complex, beta-subunit complex	GO:0019774	2	10	0.0140574	10.7163	PSMB10, PSMB9
SCF ubiquitin ligase complex	GO:0019005	2	10	0.0140574	10.7163	TRIM21, FBXO6
NOS2-CD74 complex	GO:0035693	1	1	0.0186632	53.5814	CD74
NADPH oxidase complex	GO:0043020	1	1	0.0186632	53.5814	DUOX2
smooth muscle contractile fiber	GO:0030485	1	1	0.0186632	53.5814	IDO1
cell body fiber	GO:0070852	1	1	0.0186632	53.5814	ASS1
intracellular ferritin complex	GO:0008043	1	1	0.0186632	53.5814	FTH1
protease inhibitor complex	GO:0097179	1	1	0.0186632	53.5814	CASP1
Golgi apparatus	GO:0005794	16	495	0.019101	1.73192	HLA-B, CLIC5, GBP1, ITM2B, HLA-DRB5, HLA-DPB1, HLA-E, HLA-C, CD74, HLA-DRB4, GBP2, HLA-DPA1, HLA-A, SERPINA1, TAPBPL, B2M
proteasome complex	GO:0000502	4	56	0.0198864	3.82724	PSMB10, PSME1, PSME2, PSMB9
collagen-containing extracellular matrix	GO:0062023	5	86	0.021511	3.1152	MDK, CTSS, ICAM1, TGM2, SERPINA1
membrane	GO:0016020	52	2273	0.023814	1.2258	SLC25A22, RARRES1, OAS1, HLA-B, IFIT5, PSME2, CLIC5, IFI16, CD47, GBP1, HLA-F, ITM2B, HLA-DRB5, HLA-DPB1, TAP2, DUOX2, HLA-E, HLA-C, CD74, TAPBP, GSDMD, OAS3, PARP14, HLA-DRB4, GBP2, IFITM2, HLA-DPA1, CASP1, MUC1, TAP1, VSNL1, HLA-G, HLA-A, HLA-DRB3, CD40, PARP9, GSDMB, APOL2, ICAM1, CD82, TGM2, BTN3A3, MX1, RNF213, HLA-DRA, PLA2G2A, HLA-DMB, TAPBPL, B2M, HLA-DRB1, IL32, DDX58
vesicle membrane	GO:0012506	2	14	0.0270875	7.65449	GBP1, NOS2
macrophage migration inhibitory factor receptor complex	GO:0035692	1	2	0.036982	26.7907	CD74
Tapasin-ERp57 complex	GO:0061779	1	2	0.036982	26.7907	TAPBP
NLRP1 inflammasome complex	GO:0072558	1	2	0.036982	26.7907	CASP1
integral component of organelle membrane	GO:0031301	1	2	0.036982	26.7907	ITM2B
ISGF3 complex	GO:0070721	1	2	0.036982	26.7907	STAT1
IPAF inflammasome complex	GO:0072557	1	2	0.036982	26.7907	CASP1
extracellular exosome	GO:0070062	30	1190	0.0378073	1.35079	RARRES1, CP, PSME1, FTH1, HLA-B, PSME2, CLIC5, CD47, CFB, ITM2B, HLA-DRB5, DUOX2, HLA-E, HLA-C, CD74, LAP3, ASS1, MUC1, WARS, HLA-A, CD40, ICAM1, CD82, TGM2, SERPINA1, HLA-DRA, PLA2G2A, B2M, HLA-DRB1, PSMB9
proteasome core complex	GO:0005839	2	18	0.0434085	5.95349	PSMB10, PSMB9
CD40 receptor complex	GO:0035631	1	3	0.0549628	17.8605	CD40

## Sheet: Molecular Function (GO)
Supplement Table 7. GO Molecular Function (involving proteins upregulated with LPS-Cytokines at 1.8 fold-change)
description	annotation_id	genes_found	term_genes	pval	relative_enrichment	genes
peptide antigen binding	GO:0042605	15	18	2.20174e-24	45.0294	HLA-B, HLA-F, HLA-DRB5, HLA-DPB1, TAP2, HLA-E, HLA-C, TAPBP, HLA-DPA1, TAP1, HLA-G, HLA-A, HLA-DRB3, HLA-DRA, HLA-DRB1
MHC class II protein complex binding	GO:0023026	10	18	1.06525e-13	30.0196	HLA-DRB5, HLA-DPB1, CD74, HLA-DRB4, HLA-DPA1, HLA-DRB3, HLA-DRA, HLA-DMB, B2M, HLA-DRB1
TAP1 binding	GO:0046978	4	4	1.09338e-07	54.0353	HLA-F, TAP2, TAPBP, TAP1
MHC class II receptor activity	GO:0032395	4	4	1.09338e-07	54.0353	HLA-DPA1, HLA-DRB3, HLA-DRA, HLA-DRB1
T cell receptor binding	GO:0042608	4	5	5.38971e-07	43.2282	HLA-E, HLA-A, HLA-DRA, HLA-DRB1
ABC-type peptide antigen transporter activity	GO:0015433	3	3	6.12027e-06	54.0353	TAP2, TAPBP, TAP1
TAP binding	GO:0046977	3	3	6.12027e-06	54.0353	HLA-B, HLA-C, HLA-A
antigen binding	GO:0003823	3	3	6.12027e-06	54.0353	TAPBP, CD40, TAPBPL
TAP2 binding	GO:0046979	3	3	6.12027e-06	54.0353	HLA-F, TAPBP, TAP1
beta-2-microglobulin binding	GO:0030881	3	4	2.41531e-05	40.5265	HLA-F, HLA-E, HLA-A
MHC class I protein binding	GO:0042288	4	11	3.26668e-05	19.6492	TAP2, HLA-E, TAPBP, TAP1
cysteine-type endopeptidase activity	GO:0004197	5	27	0.000113002	10.0065	CASP10, CASP7, CTSS, CASP1, CTSV
2'-5'-oligoadenylate synthetase activity	GO:0001730	2	2	0.000338532	54.0353	OAS1, OAS3
cysteine-type endopeptidase activity involved in execution phase of apoptosis	GO:0097200	3	7	0.00020297	23.158	CASP10, CASP7, CASP1
cysteine-type endopeptidase activity involved in apoptotic process	GO:0097153	3	8	0.000320413	20.2632	CASP10, CASP7, CASP1
wide pore channel activity	GO:0022829	2	2	0.000338532	54.0353	GSDMD, GSDMB
MHC protein binding	GO:0042287	2	2	0.000338532	54.0353	TAP2, TAP1
CD8 receptor binding	GO:0042610	2	2	0.000338532	54.0353	HLA-G, HLA-A
peptide transmembrane transporter activity	GO:1904680	2	2	0.000338532	54.0353	TAP2, TAP1
ABC-type peptide transporter activity	GO:0015440	2	2	0.000338532	54.0353	TAP2, TAP1
TAP complex binding	GO:0062061	2	2	0.000338532	54.0353	TAPBP, HLA-A
peptidase activity	GO:0008233	10	146	0.000313787	3.70105	PSMB10, CFB, CASP10, CASP7, LAP3, CTSS, CASP1, TGM2, CTSV, PSMB9
MHC class Ib protein binding	GO:0023029	2	2	0.000338532	54.0353	TAP2, TAP1
cysteine-type peptidase activity	GO:0008234	5	45	0.00131682	6.00392	CASP10, CASP7, CTSS, CASP1, CTSV
signaling receptor binding	GO:0005102	7	94	0.00161598	4.0239	HLA-B, HLA-F, HLA-E, HLA-G, HLA-A, APOL2, BTN3A3
CD4 receptor binding	GO:0042609	2	4	0.00198256	27.0176	CD74, HLA-DRB1
ferroxidase activity	GO:0004322	2	4	0.00198256	27.0176	CP, FTH1
cytokine binding	GO:0019955	2	4	0.00198256	27.0176	GBP1, CD74
cysteine-type endopeptidase activity involved in apoptotic signaling pathway	GO:0097199	2	5	0.00326455	21.6141	CASP10, CASP1
polysaccharide binding	GO:0030247	2	5	0.00326455	21.6141	HLA-DRA, HLA-DRB1
double-stranded RNA binding	GO:0003725	4	37	0.00453149	5.84165	OAS1, OAS3, DDX60, DDX58
protein ADP-ribosylase activity	GO:1990404	2	6	0.00483805	18.0118	PARP14, PARP9
endopeptidase activator activity	GO:0061133	2	6	0.00483805	18.0118	PSME1, PSME2
single-stranded RNA binding	GO:0003727	3	21	0.00639513	7.71933	IFIT5, DDX60, DDX58
peptide noradrenalinyltransferase activity	GO:0120298	1	1	0.0185064	54.0353	TGM2
histone dopaminyltransferase activity	GO:0120297	1	1	0.0185064	54.0353	TGM2
peptide dopaminyltransferase activity	GO:0120296	1	1	0.0185064	54.0353	TGM2
amino acid:proton symporter activity	GO:0005280	1	1	0.0185064	54.0353	SLC25A22
threonine-type endopeptidase activity	GO:0004298	2	11	0.0167043	9.8246	PSMB10, PSMB9
tetrahydrobiopterin binding	GO:0034617	1	1	0.0185064	54.0353	NOS2
indoleamine 2,3-dioxygenase activity	GO:0033754	1	1	0.0185064	54.0353	IDO1
protein-glutamine glutaminase activity	GO:0050568	1	1	0.0185064	54.0353	TGM2
tryptophan 2,3-dioxygenase activity	GO:0004833	1	1	0.0185064	54.0353	IDO1
calcium-dependent phospholipase A2 activity	GO:0047498	1	1	0.0185064	54.0353	PLA2G2A
peptide serotonyltransferase activity	GO:0120294	1	1	0.0185064	54.0353	TGM2
RNA lariat debranching enzyme activator activity	GO:0061632	1	1	0.0185064	54.0353	CWF19L1
CCR5 chemokine receptor binding	GO:0031730	1	1	0.0185064	54.0353	STAT1
MHC class II protein binding, via antigen binding groove	GO:0042658	1	1	0.0185064	54.0353	CD74
histone serotonyltransferase activity	GO:0120295	1	1	0.0185064	54.0353	TGM2
NADH oxidase H202-forming activity	GO:0106293	1	1	0.0185064	54.0353	DUOX2
peptide histaminyltransferase activity	GO:0120299	1	1	0.0185064	54.0353	TGM2
protein-glutamine gamma-glutamyltransferase activity	GO:0003810	1	1	0.0185064	54.0353	TGM2
argininosuccinate synthase activity	GO:0004055	1	1	0.0185064	54.0353	ASS1
tapasin binding	GO:0046980	1	1	0.0185064	54.0353	TAP2
ISG15 activating enzyme activity	GO:0019782	1	1	0.0185064	54.0353	UBA7
MHC class I protein complex binding	GO:0023024	1	1	0.0185064	54.0353	TAPBPL
NAD+ ADP-ribosyltransferase activity	GO:0003950	2	9	0.0111993	12.0078	PARP14, PARP9
superoxide-generating NAD(P)H oxidase activity	GO:0016175	1	1	0.0185064	54.0353	DUOX2
ABC-type transporter activity	GO:0140359	2	10	0.0138321	10.8071	TAP2, TAP1
protein binding involved in heterotypic cell-cell adhesion	GO:0086080	1	1	0.0185064	54.0353	CD47
natural killer cell lectin-like receptor binding	GO:0046703	1	1	0.0185064	54.0353	HLA-E
nitric-oxide synthase activity	GO:0004517	1	1	0.0185064	54.0353	NOS2
ADP-D-ribose binding	GO:0072570	1	1	0.0185064	54.0353	PARP9
pyrimidine-nucleoside phosphorylase activity	GO:0016154	1	1	0.0185064	54.0353	TYMP
endopeptidase activity	GO:0004175	3	31	0.0189307	5.22922	PSMB10, CASP1, PSMB9
double-stranded DNA binding	GO:0003690	4	56	0.0193363	3.85966	IFIT5, STAT1, IFI16, DDX60
ATPase-coupled transmembrane transporter activity	GO:0042626	2	12	0.0198066	9.00588	TAP2, TAP1
serine-type endopeptidase activity	GO:0004252	3	32	0.0206152	5.06581	CFB, CTSS, CTSV
heme binding	GO:0020037	3	34	0.0242244	4.76782	DUOX2, IDO1, NOS2
NAD+ binding	GO:0070403	2	14	0.0266642	7.71933	PARP14, PARP9
protein homodimerization activity	GO:0042803	10	272	0.027409	1.98659	TYMP, STAT1, GBP1, GBP2, TAP1, WARS, HLA-G, NOS2, TRIM21, B2M
ubiquitin-protein transferase activity	GO:0004842	4	66	0.0330421	3.27487	UBA7, UBE2L6, RNF213, TRIM21
dCMP kinase activity	GO:0036431	1	2	0.0366743	27.0176	CMPK2
oxidoreductase activity, acting on a sulfur group of donors	GO:0016667	1	2	0.0366743	27.0176	IFI30
tryptophan-tRNA ligase activity	GO:0004830	1	2	0.0366743	27.0176	WARS
cytidylate kinase activity	GO:0004127	1	2	0.0366743	27.0176	CMPK2
ubiquitin-like protein ligase binding	GO:0044389	2	15	0.0304018	7.20471	STAT1, PARP9
thymidine phosphorylase activity	GO:0009032	1	2	0.0366743	27.0176	TYMP
ISG15 transferase activity	GO:0042296	1	2	0.0366743	27.0176	UBE2L6
thymidylate kinase activity	GO:0004798	1	2	0.0366743	27.0176	CMPK2
MHC class II protein binding	GO:0042289	1	2	0.0366743	27.0176	CD74
macrophage migration inhibitory factor binding	GO:0035718	1	2	0.0366743	27.0176	CD74
oxidoreductase activity, acting on a sulfur group of donors, disulfide as acceptor	GO:0016671	1	2	0.0366743	27.0176	IFI30
phosphatidylinositol-4-phosphate binding	GO:0070273	2	15	0.0304018	7.20471	GSDMD, GSDMB
UMP kinase activity	GO:0033862	1	2	0.0366743	27.0176	CMPK2
complement binding	GO:0001848	1	2	0.0366743	27.0176	CFB
CMP kinase activity	GO:0036430	1	2	0.0366743	27.0176	CMPK2
NADPH oxidase H202-forming activity	GO:0106294	1	2	0.0366743	27.0176	DUOX2
arginine binding	GO:0034618	1	2	0.0366743	27.0176	NOS2
kinase inhibitor activity	GO:0019210	1	2	0.0366743	27.0176	WARS
growth factor activity	GO:0008083	2	18	0.0427477	6.00392	TYMP, MDK
ferric iron binding	GO:0008199	1	3	0.0545098	18.0118	FTH1
cytokine receptor activity	GO:0004896	1	3	0.0545098	18.0118	CD74
chondroitin sulfate binding	GO:0035374	1	3	0.0545098	18.0118	MDK
heparan sulfate binding	GO:1904399	1	3	0.0545098	18.0118	MDK
thrombospondin receptor activity	GO:0070053	1	3	0.0545098	18.0118	CD47
phospholipase A2 activity	GO:0004623	1	3	0.0545098	18.0118	PLA2G2A

## Sheet: Reactome
Supplement Table 7. Reactome Pathways (involving proteins upregulated with LPS-Cytokines at 1.8 fold-change)
description	annotation_id	genes_found	term_genes	pval	relative_enrichment	genes
Interferon gamma signaling	R-HSA-877300	22	41	6.82277e-28	25.5474	OAS1, HLA-B, STAT1, GBP1, HLA-F, IFI30, HLA-DRB5, HLA-DPB1, HLA-E, HLA-C, OAS3, HLA-DRB4, GBP2, HLA-DPA1, HLA-G, HLA-A, HLA-DRB3, ICAM1, HLA-DRA, TRIM21, B2M, HLA-DRB1
Interferon Signaling	R-HSA-913531	29	109	2.9332e-26	12.6672	OAS1, HLA-B, IFIT5, STAT1, GBP1, HLA-F, IFI30, HLA-DRB5, HLA-DPB1, HLA-E, HLA-C, UBA7, OAS3, HLA-DRB4, GBP2, IFITM2, HLA-DPA1, HLA-G, UBE2L6, HLA-A, ISG15, HLA-DRB3, ICAM1, MX1, HLA-DRA, TRIM21, B2M, HLA-DRB1, DDX58
Cytokine Signaling in Immune system	R-HSA-1280215	40	284	1.03943e-25	6.70579	PSMB10, OAS1, PSME1, HLA-B, IFIT5, PSME2, STAT1, GBP1, HLA-F, IFI30, HLA-DRB5, HLA-DPB1, SERPINB2, HLA-E, HLA-C, UBA7, GSDMD, OAS3, HLA-DRB4, GBP2, IFITM2, HLA-DPA1, CASP1, MUC1, HLA-G, UBE2L6, HLA-A, ISG15, HLA-DRB3, CD40, ICAM1, MX1, HLA-DRA, NOS2, TRIM21, B2M, HLA-DRB1, PSMB9, IL32, DDX58
Immune System	R-HSA-168256	57	772	8.26117e-25	3.51533	PSMB10, OAS1, PSME1, FTH1, HLA-B, IFIT5, PSME2, STAT1, IFI16, CD47, GBP1, CFB, HLA-F, IFI30, HLA-DRB5, HLA-DPB1, CASP10, TAP2, SERPINB2, HLA-E, HLA-C, CD74, UBA7, TAPBP, GSDMD, OAS3, HLA-DRB4, CTSS, GBP2, IFITM2, HLA-DPA1, CASP1, MUC1, TAP1, HLA-G, UBE2L6, HLA-A, ISG15, HLA-DRB3, CD40, ICAM1, BTN3A3, SERPINA1, MX1, RNF213, HLA-DRA, PLA2G2A, CTSV, NOS2, HLA-DMB, TRIM21, B2M, HLA-DRB1, FBXO6, PSMB9…
Adaptive Immune System	R-HSA-1280218	34	293	1.62229e-18	5.52484	PSMB10, PSME1, HLA-B, PSME2, HLA-F, IFI30, HLA-DRB5, HLA-DPB1, TAP2, HLA-E, HLA-C, CD74, UBA7, TAPBP, HLA-DRB4, CTSS, HLA-DPA1, TAP1, HLA-G, UBE2L6, HLA-A, HLA-DRB3, CD40, ICAM1, BTN3A3, RNF213, HLA-DRA, CTSV, HLA-DMB, TRIM21, B2M, HLA-DRB1, FBXO6, PSMB9
Interferon alpha/beta signaling	R-HSA-909733	14	26	6.89096e-18	25.6368	OAS1, HLA-B, IFIT5, STAT1, HLA-F, HLA-E, HLA-C, OAS3, GBP2, IFITM2, HLA-G, HLA-A, ISG15, MX1
Endosomal/Vacuolar pathway	R-HSA-1236977	9	10	4.69563e-15	42.85	HLA-B, HLA-F, HLA-E, HLA-C, CTSS, HLA-G, HLA-A, CTSV, B2M
Antigen processing-Cross presentation	R-HSA-1236975	16	72	4.20015e-13	10.5802	PSMB10, PSME1, HLA-B, PSME2, HLA-F, TAP2, HLA-E, HLA-C, TAPBP, CTSS, TAP1, HLA-G, HLA-A, CTSV, B2M, PSMB9
Translocation of ZAP-70 to Immunological synapse	R-HSA-202430	7	7	1.3429e-12	47.6111	HLA-DRB5, HLA-DPB1, HLA-DRB4, HLA-DPA1, HLA-DRB3, HLA-DRA, HLA-DRB1
Class I MHC mediated antigen processing & presentation	R-HSA-983169	21	157	2.08937e-12	6.36837	PSMB10, PSME1, HLA-B, PSME2, HLA-F, TAP2, HLA-E, HLA-C, UBA7, TAPBP, CTSS, TAP1, HLA-G, UBE2L6, HLA-A, RNF213, CTSV, TRIM21, B2M, FBXO6, PSMB9
Antigen Presentation: Folding, assembly and peptide loading of class I MHC	R-HSA-983170	10	24	1.36694e-11	19.838	HLA-B, HLA-F, TAP2, HLA-E, HLA-C, TAPBP, TAP1, HLA-G, HLA-A, B2M
Immunoregulatory interactions between a Lymphoid and a non-Lymphoid cell	R-HSA-198933	9	18	1.99702e-11	23.8056	HLA-B, HLA-F, HLA-E, HLA-C, HLA-G, HLA-A, CD40, ICAM1, B2M
ER-Phagosome pathway	R-HSA-1236974	14	67	3.6106e-11	9.94859	PSMB10, PSME1, HLA-B, PSME2, HLA-F, TAP2, HLA-E, HLA-C, TAPBP, TAP1, HLA-G, HLA-A, B2M, PSMB9
PD-1 signaling	R-HSA-389948	7	10	1.53243e-10	33.3278	HLA-DRB5, HLA-DPB1, HLA-DRB4, HLA-DPA1, HLA-DRB3, HLA-DRA, HLA-DRB1
Phosphorylation of CD3 and TCR zeta chains	R-HSA-202427	7	10	1.53243e-10	33.3278	HLA-DRB5, HLA-DPB1, HLA-DRB4, HLA-DPA1, HLA-DRB3, HLA-DRA, HLA-DRB1
Generation of second messenger molecules	R-HSA-202433	7	13	2.08389e-09	25.6368	HLA-DRB5, HLA-DPB1, HLA-DRB4, HLA-DPA1, HLA-DRB3, HLA-DRA, HLA-DRB1
MHC class II antigen presentation	R-HSA-2132295	12	79	4.85007e-08	7.23207	IFI30, HLA-DRB5, HLA-DPB1, CD74, HLA-DRB4, CTSS, HLA-DPA1, HLA-DRB3, HLA-DRA, CTSV, HLA-DMB, HLA-DRB1
Downstream TCR signaling	R-HSA-202424	11	65	5.83974e-08	8.05726	PSMB10, PSME1, PSME2, HLA-DRB5, HLA-DPB1, HLA-DRB4, HLA-DPA1, HLA-DRB3, HLA-DRA, HLA-DRB1, PSMB9
TCR signaling	R-HSA-202403	11	74	2.34778e-07	7.07733	PSMB10, PSME1, PSME2, HLA-DRB5, HLA-DPB1, HLA-DRB4, HLA-DPA1, HLA-DRB3, HLA-DRA, HLA-DRB1, PSMB9
Innate Immune System	R-HSA-168249	27	492	7.44187e-07	2.6128	PSMB10, PSME1, FTH1, HLA-B, PSME2, IFI16, CD47, CFB, CASP10, HLA-E, HLA-C, UBA7, GSDMD, CTSS, CASP1, MUC1, UBE2L6, HLA-A, ISG15, SERPINA1, PLA2G2A, CTSV, NOS2, TRIM21, B2M, PSMB9, DDX58
Costimulation by the CD28 family	R-HSA-388841	7	29	1.44954e-06	11.4923	HLA-DRB5, HLA-DPB1, HLA-DRB4, HLA-DPA1, HLA-DRB3, HLA-DRA, HLA-DRB1
Antiviral mechanism by IFN-stimulated genes	R-HSA-1169410	8	66	5.53372e-05	5.77104	OAS1, STAT1, UBA7, OAS3, UBE2L6, ISG15, MX1, DDX58
DAP12 interactions	R-HSA-2172127	4	14	0.000152811	13.6032	HLA-B, HLA-E, HLA-C, B2M
Signaling by Interleukins	R-HSA-449147	12	170	0.000170343	3.36078	PSMB10, PSME1, PSME2, STAT1, SERPINB2, GSDMD, CASP1, MUC1, ICAM1, NOS2, PSMB9, IL32
OAS antiviral response	R-HSA-8983711	3	7	0.000292818	20.4048	OAS1, OAS3, DDX58
Antigen processing: Ubiquitination & Proteasome degradation	R-HSA-983168	9	118	0.00068477	3.63136	PSMB10, PSME1, PSME2, UBA7, UBE2L6, RNF213, TRIM21, FBXO6, PSMB9
Negative regulators of DDX58/IFIH1 signaling	R-HSA-936440	4	21	0.000817301	9.06878	UBA7, UBE2L6, ISG15, DDX58
DDX58/IFIH1-mediated induction of interferon-alpha/beta	R-HSA-168928	5	37	0.000917947	6.43393	CASP10, UBA7, UBE2L6, ISG15, DDX58
Interleukin-4 and Interleukin-13 signaling	R-HSA-6785807	4	23	0.00117141	8.28019	STAT1, MUC1, ICAM1, NOS2
ISG15 antiviral mechanism	R-HSA-1169408	6	60	0.00142112	4.76111	STAT1, UBA7, UBE2L6, ISG15, MX1, DDX58
TP53 Regulates Transcription of Caspase Activators and Caspases	R-HSA-6803207	2	4	0.00254029	23.8056	CASP10, CASP1
Termination of translesion DNA synthesis	R-HSA-5656169	3	15	0.00337262	9.52222	UBA7, UBE2L6, ISG15
Regulation of RUNX2 expression and activity	R-HSA-8939902	5	50	0.00361083	4.76111	PSMB10, PSME1, PSME2, STAT1, PSMB9
TNFR2 non-canonical NF-kB pathway	R-HSA-5668541	5	51	0.00393882	4.66776	PSMB10, PSME1, PSME2, CD40, PSMB9
Interleukin-1 family signaling	R-HSA-446652	6	77	0.00508227	3.70996	PSMB10, PSME1, PSME2, GSDMD, CASP1, PSMB9
Translesion synthesis by Y family DNA polymerases bypasses lesions on DNA template	R-HSA-110313	3	18	0.00578126	7.93519	UBA7, UBE2L6, ISG15
Interleukin-1 processing	R-HSA-448706	2	6	0.00617954	15.8704	GSDMD, CASP1
Infection with Mycobacterium tuberculosis	R-HSA-9635486	3	19	0.0067628	7.51754	RNF213, NOS2, B2M
Vif-mediated degradation of APOBEC3G	R-HSA-180585	4	47	0.0161569	4.05201	PSMB10, PSME1, PSME2, PSMB9
Defective SLC40A1 causes hemochromatosis 4 (HFE4) (macrophages)	R-HSA-5619049	1	1	0.0210035	47.6111	CP
Cyclin E associated events during G1/S transition	R-HSA-69202	4	50	0.0199039	3.80889	PSMB10, PSME1, PSME2, PSMB9
Ubiquitin-dependent degradation of Cyclin D	R-HSA-75815	4	45	0.0139265	4.2321	PSMB10, PSME1, PSME2, PSMB9
Autodegradation of Cdh1 by Cdh1:APC/C	R-HSA-174084	4	46	0.0150154	4.1401	PSMB10, PSME1, PSME2, PSMB9
Stabilization of p53	R-HSA-69541	4	44	0.0128894	4.32828	PSMB10, PSME1, PSME2, PSMB9
TNF receptor superfamily (TNFSF) members mediating non-canonical NF-kB pathway	R-HSA-5676594	1	1	0.0210035	47.6111	CD40
The IPAF inflammasome	R-HSA-844623	1	1	0.0210035	47.6111	CASP1
Maturation of nucleoprotein	R-HSA-9694631	2	11	0.02117	8.65657	PARP14, PARP9
Neddylation	R-HSA-8951664	6	97	0.0152425	2.94502	NUB1, PSMB10, PSME1, PSME2, FBXO6, PSMB9
Activation of C3 and C5	R-HSA-174577	1	1	0.0210035	47.6111	CFB
Defective CFTR causes cystic fibrosis	R-HSA-5678895	4	51	0.0212626	3.7342	PSMB10, PSME1, PSME2, PSMB9
APC/C-mediated degradation of cell cycle proteins	R-HSA-174143	4	51	0.0212626	3.7342	PSMB10, PSME1, PSME2, PSMB9
Transcriptional regulation by RUNX2	R-HSA-8878166	5	64	0.0103562	3.71962	PSMB10, PSME1, PSME2, STAT1, PSMB9
CDT1 association with the CDC6:ORC:origin complex	R-HSA-68827	4	44	0.0128894	4.32828	PSMB10, PSME1, PSME2, PSMB9
Activation of APC/C and APC/C:Cdc20 mediated degradation of mitotic proteins	R-HSA-176814	4	49	0.0186004	3.88662	PSMB10, PSME1, PSME2, PSMB9
Alternative complement activation	R-HSA-173736	1	1	0.0210035	47.6111	CFB
Regulation of RUNX3 expression and activity	R-HSA-8941858	4	45	0.0139265	4.2321	PSMB10, PSME1, PSME2, PSMB9
Cdc20:Phospho-APC/C mediated degradation of Cyclin A	R-HSA-174184	4	49	0.0186004	3.88662	PSMB10, PSME1, PSME2, PSMB9
Thyroxine biosynthesis	R-HSA-209968	1	1	0.0210035	47.6111	DUOX2
DNA Damage Bypass	R-HSA-73893	3	22	0.0102747	6.49242	UBA7, UBE2L6, ISG15
Regulation of APC/C activators between G1/S and early anaphase	R-HSA-176408	4	51	0.0212626	3.7342	PSMB10, PSME1, PSME2, PSMB9
p53-Dependent G1 DNA Damage Response	R-HSA-69563	4	45	0.0139265	4.2321	PSMB10, PSME1, PSME2, PSMB9
APC/C:Cdh1 mediated degradation of Cdc20 and other APC/C:Cdh1 targeted proteins in late mitosis/early G1	R-HSA-174178	4	47	0.0161569	4.05201	PSMB10, PSME1, PSME2, PSMB9
Cross-presentation of soluble exogenous antigens (endosomes)	R-HSA-1236978	4	42	0.0109668	4.53439	PSMB10, PSME1, PSME2, PSMB9
NIK-->noncanonical NF-kB signaling	R-HSA-5676590	4	49	0.0186004	3.88662	PSMB10, PSME1, PSME2, PSMB9
Regulation of mitotic cell cycle	R-HSA-453276	4	51	0.0212626	3.7342	PSMB10, PSME1, PSME2, PSMB9
Regulation of RAS by GAPs	R-HSA-5658442	4	50	0.0199039	3.80889	PSMB10, PSME1, PSME2, PSMB9
APC:Cdc20 mediated degradation of cell cycle proteins prior to satisfation of the cell cycle checkpoint	R-HSA-179419	4	49	0.0186004	3.88662	PSMB10, PSME1, PSME2, PSMB9
Asymmetric localization of PCP proteins	R-HSA-4608870	4	45	0.0139265	4.2321	PSMB10, PSME1, PSME2, PSMB9
Maturation of nucleoprotein	R-HSA-9683610	2	8	0.0112252	11.9028	PARP14, PARP9
Cyclin A:Cdk2-associated events at S phase entry	R-HSA-69656	4	50	0.0199039	3.80889	PSMB10, PSME1, PSME2, PSMB9
Metabolism of polyamines	R-HSA-351202	4	46	0.0150154	4.1401	PSMB10, PSME1, PSME2, PSMB9
APC/C:Cdc20 mediated degradation of mitotic proteins	R-HSA-176409	4	49	0.0186004	3.88662	PSMB10, PSME1, PSME2, PSMB9
GLI3 is processed to GLI3R by the proteasome	R-HSA-5610785	4	49	0.0186004	3.88662	PSMB10, PSME1, PSME2, PSMB9
Defective CP causes aceruloplasminemia (ACERULOP)	R-HSA-5619060	1	1	0.0210035	47.6111	CP
FBXL7 down-regulates AURKA during mitotic entry and in early mitosis	R-HSA-8854050	4	46	0.0150154	4.1401	PSMB10, PSME1, PSME2, PSMB9
p53-Independent G1/S DNA damage checkpoint	R-HSA-69613	4	44	0.0128894	4.32828	PSMB10, PSME1, PSME2, PSMB9
Regulation of ornithine decarboxylase (ODC)	R-HSA-350562	4	43	0.0119031	4.42894	PSMB10, PSME1, PSME2, PSMB9
Initial triggering of complement	R-HSA-166663	1	1	0.0210035	47.6111	CFB
Nicotinamide salvaging	R-HSA-197264	2	9	0.0142376	10.5802	PARP14, PARP9
ROS sensing by NFE2L2	R-HSA-8932339	4	48	0.0173517	3.96759	PSMB10, PSME1, PSME2, PSMB9
Autodegradation of the E3 ubiquitin ligase COP1	R-HSA-349425	4	44	0.0128894	4.32828	PSMB10, PSME1, PSME2, PSMB9
Degradation of GLI2 by the proteasome	R-HSA-5610783	4	49	0.0186004	3.88662	PSMB10, PSME1, PSME2, PSMB9
G1/S DNA Damage Checkpoints	R-HSA-69615	4	45	0.0139265	4.2321	PSMB10, PSME1, PSME2, PSMB9
AUF1 (hnRNP D0) binds and destabilizes mRNA	R-HSA-450408	4	50	0.0199039	3.80889	PSMB10, PSME1, PSME2, PSMB9
Ubiquitin Mediated Degradation of Phosphorylated Cdc25A	R-HSA-69601	4	44	0.0128894	4.32828	PSMB10, PSME1, PSME2, PSMB9
CDK-mediated phosphorylation and removal of Cdc6	R-HSA-69017	4	47	0.0161569	4.05201	PSMB10, PSME1, PSME2, PSMB9
p53-Independent DNA Damage Response	R-HSA-69610	4	44	0.0128894	4.32828	PSMB10, PSME1, PSME2, PSMB9
Regulation of PTEN stability and activity	R-HSA-8948751	4	51	0.0212626	3.7342	PSMB10, PSME1, PSME2, PSMB9
Degradation of GLI1 by the proteasome	R-HSA-5610780	4	49	0.0186004	3.88662	PSMB10, PSME1, PSME2, PSMB9
Trafficking and processing of endosomal TLR	R-HSA-1679131	2	8	0.0112252	11.9028	CTSS, CTSV
Degradation of DVL	R-HSA-4641258	4	45	0.0139265	4.2321	PSMB10, PSME1, PSME2, PSMB9
Signaling by cytosolic FGFR1 fusion mutants	R-HSA-1839117	2	11	0.02117	8.65657	ZMYM2, STAT1
Regulation of Apoptosis	R-HSA-169911	4	47	0.0161569	4.05201	PSMB10, PSME1, PSME2, PSMB9
APC/C:Cdc20 mediated degradation of Securin	R-HSA-174154	4	47	0.0161569	4.05201	PSMB10, PSME1, PSME2, PSMB9
Regulation of activated PAK-2p34 by proteasome mediated degradation	R-HSA-211733	4	45	0.0139265	4.2321	PSMB10, PSME1, PSME2, PSMB9
Dectin-1 mediated noncanonical NF-kB signaling	R-HSA-5607761	4	50	0.0199039	3.80889	PSMB10, PSME1, PSME2, PSMB9
Signaling by NOTCH	R-HSA-157118	6	91	0.0113466	3.13919	PSMB10, PSME1, PSME2, STAT1, MDK, PSMB9
SCF(Skp2)-mediated degradation of p27/p21	R-HSA-187577	4	47	0.0161569	4.05201	PSMB10, PSME1, PSME2, PSMB9
NF-kB activation through FADD/RIP-1 pathway mediated by caspase-8 and -10	R-HSA-933543	2	8	0.0112252	11.9028	CASP10, DDX58
Vpu mediated degradation of CD4	R-HSA-180534	4	45	0.0139265	4.2321	PSMB10, PSME1, PSME2, PSMB9
Negative regulation of NOTCH4 signaling	R-HSA-9604323	4	47	0.0161569	4.05201	PSMB10, PSME1, PSME2, PSMB9
p53-Dependent G1/S DNA damage checkpoint	R-HSA-69580	4	45	0.0139265	4.2321	PSMB10, PSME1, PSME2, PSMB9
Hh mutants are degraded by ERAD	R-HSA-5362768	4	49	0.0186004	3.88662	PSMB10, PSME1, PSME2, PSMB9
Degradation of AXIN	R-HSA-4641257	4	44	0.0128894	4.32828	PSMB10, PSME1, PSME2, PSMB9
SCF-beta-TrCP mediated degradation of Emi1	R-HSA-174113	4	46	0.0150154	4.1401	PSMB10, PSME1, PSME2, PSMB9
STING mediated induction of host immune responses	R-HSA-1834941	2	9	0.0142376	10.5802	IFI16, TRIM21
Nef mediated downregulation of MHC class I complex cell surface expression	R-HSA-164940	2	8	0.0112252	11.9028	HLA-A, B2M
Hh mutants abrogate ligand secretion	R-HSA-5387390	4	50	0.0199039	3.80889	PSMB10, PSME1, PSME2, PSMB9
Host Interactions of HIV factors	R-HSA-162909	6	105	0.0217723	2.72063	PSMB10, PSME1, PSME2, HLA-A, B2M, PSMB9
Orc1 removal from chromatin	R-HSA-68949	4	52	0.0226772	3.66239	PSMB10, PSME1, PSME2, PSMB9
Hedgehog ligand biogenesis	R-HSA-5358346	4	52	0.0226772	3.66239	PSMB10, PSME1, PSME2, PSMB9
Regulation of HMOX1 expression and activity	R-HSA-9707587	4	52	0.0226772	3.66239	PSMB10, PSME1, PSME2, PSMB9
Oxygen-dependent proline hydroxylation of Hypoxia-inducible Factor Alpha	R-HSA-1234176	4	52	0.0226772	3.66239	PSMB10, PSME1, PSME2, PSMB9
Activation of NF-kappaB in B cells	R-HSA-1169091	4	53	0.0241481	3.59329	PSMB10, PSME1, PSME2, PSMB9
Hedgehog 'on' state	R-HSA-5632684	4	53	0.0241481	3.59329	PSMB10, PSME1, PSME2, PSMB9
ABC transporter disorders	R-HSA-5619084	4	54	0.0256759	3.52675	PSMB10, PSME1, PSME2, PSMB9
Transcriptional regulation by RUNX3	R-HSA-8878159	4	54	0.0256759	3.52675	PSMB10, PSME1, PSME2, PSMB9
DAP12 signaling	R-HSA-2424491	2	12	0.0250627	7.93519	HLA-E, B2M
Assembly of collagen fibrils and other multimeric structures	R-HSA-2022090	2	12	0.0250627	7.93519	CTSS, CTSV
Signaling by NOTCH4	R-HSA-9013694	4	54	0.0256759	3.52675	PSMB10, PSME1, PSME2, PSMB9
Cellular response to hypoxia	R-HSA-1234174	4	54	0.0256759	3.52675	PSMB10, PSME1, PSME2, PSMB9
Programmed Cell Death	R-HSA-5357801	7	140	0.0261757	2.38056	PSMB10, PSME1, PSME2, CASP7, GSDMD, CASP1, PSMB9
Amyloid fiber formation	R-HSA-977225	3	31	0.0262198	4.60753	ITM2B, UBE2L6, B2M
C-type lectin receptors (CLRs)	R-HSA-5621481	5	81	0.0264624	2.93896	PSMB10, PSME1, PSME2, MUC1, PSMB9
Switching of origins to a post-replicative state	R-HSA-69052	4	55	0.027261	3.46263	PSMB10, PSME1, PSME2, PSMB9
RUNX1 regulates transcription of genes involved in differentiation of HSCs	R-HSA-8939236	4	56	0.0289037	3.40079	PSMB10, PSME1, PSME2, PSMB9
The role of GTSE1 in G2/M progression after G2 checkpoint	R-HSA-8852276	4	56	0.0289037	3.40079	PSMB10, PSME1, PSME2, PSMB9
FGFR1 mutant receptor activation	R-HSA-1839124	2	13	0.0292223	7.32479	ZMYM2, STAT1
FCERI mediated NF-kB activation	R-HSA-2871837	4	57	0.0306044	3.34113	PSMB10, PSME1, PSME2, PSMB9
PCP/CE pathway	R-HSA-4086400	4	58	0.0323633	3.28352	PSMB10, PSME1, PSME2, PSMB9
Nef-mediates down modulation of cell surface receptors by recruiting them to clathrin adapters	R-HSA-164938	2	14	0.0336362	6.80159	HLA-A, B2M
MAPK6/MAPK4 signaling	R-HSA-5687128	4	59	0.0341808	3.22787	PSMB10, PSME1, PSME2, PSMB9
UCH proteinases	R-HSA-5689603	4	59	0.0341808	3.22787	PSMB10, PSME1, PSME2, PSMB9
Downstream signaling events of B Cell Receptor (BCR)	R-HSA-1168372	4	60	0.036057	3.17407	PSMB10, PSME1, PSME2, PSMB9
Transcriptional regulation by RUNX1	R-HSA-8878171	5	88	0.0361653	2.70518	PSMB10, PSME1, PSME2, CTSV, PSMB9
Degradation of beta-catenin by the destruction complex	R-HSA-195253	4	60	0.036057	3.17407	PSMB10, PSME1, PSME2, PSMB9
Interleukin-12 family signaling	R-HSA-447115	3	35	0.0359778	4.08095	PSME2, STAT1, SERPINB2
Ub-specific processing proteases	R-HSA-5689880	5	89	0.0377095	2.67478	PSMB10, PSME1, PSME2, PSMB9, DDX58
Apoptotic factor-mediated response	R-HSA-111471	2	15	0.0382921	6.34815	CASP7, GSDMD
Apoptosis	R-HSA-109581	6	120	0.0386731	2.38056	PSMB10, PSME1, PSME2, CASP7, GSDMD, PSMB9
Assembly of the pre-replicative complex	R-HSA-68867	4	62	0.0399861	3.07168	PSMB10, PSME1, PSME2, PSMB9
Hedgehog 'off' state	R-HSA-5610787	4	62	0.0399861	3.07168	PSMB10, PSME1, PSME2, PSMB9
Nitric oxide stimulates guanylate cyclase	R-HSA-392154	1	2	0.0415719	23.8056	NOS2
Nicotinate metabolism	R-HSA-196807	2	16	0.0431783	5.95139	PARP14, PARP9
TP53 Regulates Transcription of Cell Death Genes	R-HSA-5633008	2	16	0.0431783	5.95139	CASP10, CASP1
Cell recruitment (pro-inflammatory response)	R-HSA-9664424	2	16	0.0431783	5.95139	GSDMD, CASP1
The AIM2 inflammasome	R-HSA-844615	1	2	0.0415719	23.8056	CASP1
Pyroptosis	R-HSA-5620971	2	16	0.0431783	5.95139	GSDMD, CASP1
The role of Nef in HIV-1 replication and disease pathogenesis	R-HSA-164952	2	16	0.0431783	5.95139	HLA-A, B2M
Metabolism of amine-derived hormones	R-HSA-209776	1	2	0.0415719	23.8056	DUOX2
Purinergic signaling in leishmaniasis infection	R-HSA-9660826	2	16	0.0431783	5.95139	GSDMD, CASP1
Signaling by FGFR1 in disease	R-HSA-5655302	2	16	0.0431783	5.95139	ZMYM2, STAT1
RUNX1 regulates transcription of genes involved in differentiation of keratinocytes	R-HSA-8939242	1	2	0.0415719	23.8056	CTSV
Synthesis of DNA	R-HSA-69239	4	64	0.0441514	2.97569	PSMB10, PSME1, PSME2, PSMB9
DNA Replication Pre-Initiation	R-HSA-69002	4	65	0.0463227	2.92991	PSMB10, PSME1, PSME2, PSMB9
ABC-family proteins mediated transport	R-HSA-382556	4	65	0.0463227	2.92991	PSMB10, PSME1, PSME2, PSMB9
Interleukin-1 signaling	R-HSA-9020702	4	65	0.0463227	2.92991	PSMB10, PSME1, PSME2, PSMB9
G1/S Transition	R-HSA-69206	4	66	0.048553	2.88552	PSMB10, PSME1, PSME2, PSMB9

## Sheet: KEGG Pathways
Supplement Table 7. KEGG Pathways (involving proteins upregulated with LPS-Cytokines at 1.8 fold-change)
description	annotation_id	genes_found	term_genes	pval	relative_enrichment	genes
Antigen processing and presentation	hsa04612	23	37	6.94153e-30	24.9833	PSME1, HLA-B, PSME2, HLA-F, IFI30, HLA-DRB5, HLA-DPB1, TAP2, HLA-E, HLA-C, CD74, TAPBP, HLA-DRB4, CTSS, HLA-DPA1, TAP1, HLA-G, HLA-A, HLA-DRB3, HLA-DRA, HLA-DMB, B2M, HLA-DRB1
Allograft rejection	hsa05330	15	16	2.32114e-24	37.6786	HLA-B, HLA-F, HLA-DRB5, HLA-DPB1, HLA-E, HLA-C, HLA-DRB4, HLA-DPA1, HLA-G, HLA-A, HLA-DRB3, CD40, HLA-DRA, HLA-DMB, HLA-DRB1
Autoimmune thyroid disease	hsa05320	15	16	2.32114e-24	37.6786	HLA-B, HLA-F, HLA-DRB5, HLA-DPB1, HLA-E, HLA-C, HLA-DRB4, HLA-DPA1, HLA-G, HLA-A, HLA-DRB3, CD40, HLA-DRA, HLA-DMB, HLA-DRB1
Graft-versus-host disease	hsa05332	14	15	1.11791e-22	37.5111	HLA-B, HLA-F, HLA-DRB5, HLA-DPB1, HLA-E, HLA-C, HLA-DRB4, HLA-DPA1, HLA-G, HLA-A, HLA-DRB3, HLA-DRA, HLA-DMB, HLA-DRB1
Epstein-Barr virus infection	hsa05169	25	94	5.13661e-21	10.689	OAS1, HLA-B, STAT1, HLA-F, HLA-DRB5, HLA-DPB1, TAP2, HLA-E, HLA-C, TAPBP, OAS3, HLA-DRB4, HLA-DPA1, TAP1, HLA-G, HLA-A, ISG15, HLA-DRB3, CD40, ICAM1, HLA-DRA, HLA-DMB, B2M, HLA-DRB1, DDX58
Type I diabetes mellitus	hsa04940	14	18	2.15845e-20	31.2593	HLA-B, HLA-F, HLA-DRB5, HLA-DPB1, HLA-E, HLA-C, HLA-DRB4, HLA-DPA1, HLA-G, HLA-A, HLA-DRB3, HLA-DRA, HLA-DMB, HLA-DRB1
Herpes simplex virus 1 infection	hsa05168	23	82	7.46985e-20	11.2729	OAS1, HLA-B, STAT1, HLA-F, HLA-DRB5, HLA-DPB1, TAP2, HLA-E, HLA-C, CD74, TAPBP, OAS3, HLA-DRB4, HLA-DPA1, TAP1, HLA-G, HLA-A, HLA-DRB3, HLA-DRA, HLA-DMB, B2M, HLA-DRB1, DDX58
Viral myocarditis	hsa05416	16	30	3.19401e-19	21.4349	HLA-B, HLA-F, HLA-DRB5, HLA-DPB1, HLA-E, HLA-C, HLA-DRB4, HLA-DPA1, HLA-G, HLA-A, HLA-DRB3, CD40, ICAM1, HLA-DRA, HLA-DMB, HLA-DRB1
Cell adhesion molecules	hsa04514	16	38	4.23516e-17	16.9223	HLA-B, HLA-F, HLA-DRB5, HLA-DPB1, HLA-E, HLA-C, HLA-DRB4, HLA-DPA1, HLA-G, HLA-A, HLA-DRB3, CD40, ICAM1, HLA-DRA, HLA-DMB, HLA-DRB1
Asthma	hsa05310	9	9	2.0367e-15	40.1905	HLA-DRB5, HLA-DPB1, HLA-DRB4, HLA-DPA1, HLA-DRB3, CD40, HLA-DRA, HLA-DMB, HLA-DRB1
Intestinal immune network for IgA production	hsa04672	9	10	1.99747e-14	36.1714	HLA-DRB5, HLA-DPB1, HLA-DRB4, HLA-DPA1, HLA-DRB3, CD40, HLA-DRA, HLA-DMB, HLA-DRB1
Human T-cell leukemia virus 1 infection	hsa05166	17	66	5.5995e-14	10.3521	HLA-B, HLA-F, HLA-DRB5, HLA-DPB1, HLA-E, HLA-C, HLA-DRB4, HLA-DPA1, HLA-G, HLA-A, HLA-DRB3, CD40, ICAM1, HLA-DRA, HLA-DMB, B2M, HLA-DRB1
Phagosome	hsa04145	17	74	4.43208e-13	9.23295	HLA-B, HLA-F, HLA-DRB5, HLA-DPB1, TAP2, HLA-E, HLA-C, HLA-DRB4, CTSS, HLA-DPA1, TAP1, HLA-G, HLA-A, HLA-DRB3, HLA-DRA, HLA-DMB, HLA-DRB1
Staphylococcus aureus infection	hsa05150	10	21	1.24333e-11	19.1383	CFB, HLA-DRB5, HLA-DPB1, HLA-DRB4, HLA-DPA1, HLA-DRB3, ICAM1, HLA-DRA, HLA-DMB, HLA-DRB1
Inflammatory bowel disease	hsa05321	9	16	2.03326e-11	22.6071	STAT1, HLA-DRB5, HLA-DPB1, HLA-DRB4, HLA-DPA1, HLA-DRB3, HLA-DRA, HLA-DMB, HLA-DRB1
Leishmaniasis	hsa05140	10	25	1.06648e-10	16.0762	STAT1, HLA-DRB5, HLA-DPB1, HLA-DRB4, HLA-DPA1, HLA-DRB3, HLA-DRA, NOS2, HLA-DMB, HLA-DRB1
Influenza A	hsa05164	15	75	1.12991e-10	8.0381	OAS1, STAT1, HLA-DRB5, HLA-DPB1, OAS3, HLA-DRB4, HLA-DPA1, CASP1, HLA-DRB3, ICAM1, MX1, HLA-DRA, HLA-DMB, HLA-DRB1, DDX58
Systemic lupus erythematosus	hsa05322	10	30	8.89842e-10	13.3968	HLA-DRB5, HLA-DPB1, HLA-DRB4, HLA-DPA1, HLA-DRB3, CD40, HLA-DRA, HLA-DMB, TRIM21, HLA-DRB1
Rheumatoid arthritis	hsa05323	9	23	1.26726e-09	15.7267	HLA-DRB5, HLA-DPB1, HLA-DRB4, HLA-DPA1, HLA-DRB3, ICAM1, HLA-DRA, HLA-DMB, HLA-DRB1
Tuberculosis	hsa05152	13	63	1.56942e-09	8.29327	STAT1, HLA-DRB5, HLA-DPB1, CASP10, CD74, HLA-DRB4, CTSS, HLA-DPA1, HLA-DRB3, HLA-DRA, NOS2, HLA-DMB, HLA-DRB1
Th1 and Th2 cell differentiation	hsa04658	9	24	1.98847e-09	15.0714	STAT1, HLA-DRB5, HLA-DPB1, HLA-DRB4, HLA-DPA1, HLA-DRB3, HLA-DRA, HLA-DMB, HLA-DRB1
Hematopoietic cell lineage	hsa04640	8	18	3.36298e-09	17.8624	HLA-DRB5, HLA-DPB1, HLA-DRB4, HLA-DPA1, HLA-DRB3, HLA-DRA, HLA-DMB, HLA-DRB1
Toxoplasmosis	hsa05145	11	44	3.73347e-09	10.0476	STAT1, HLA-DRB5, HLA-DPB1, HLA-DRB4, HLA-DPA1, HLA-DRB3, CD40, HLA-DRA, NOS2, HLA-DMB, HLA-DRB1
Th17 cell differentiation	hsa04659	9	30	1.93556e-08	12.0571	STAT1, HLA-DRB5, HLA-DPB1, HLA-DRB4, HLA-DPA1, HLA-DRB3, HLA-DRA, HLA-DMB, HLA-DRB1
Human cytomegalovirus infection	hsa05163	10	84	2.85945e-05	4.78458	HLA-B, HLA-F, TAP2, HLA-E, HLA-C, TAPBP, TAP1, HLA-G, HLA-A, B2M
Primary immunodeficiency	hsa05340	3	4	5.77362e-05	30.1429	TAP2, TAP1, CD40
Human immunodeficiency virus 1 infection	hsa05170	10	91	5.80445e-05	4.41654	HLA-B, HLA-F, TAP2, HLA-E, HLA-C, TAPBP, TAP1, HLA-G, HLA-A, B2M
Kaposi sarcoma-associated herpesvirus infection	hsa05167	8	63	0.000123124	5.10355	HLA-B, STAT1, HLA-F, HLA-E, HLA-C, HLA-G, HLA-A, ICAM1
Natural killer cell mediated cytotoxicity	hsa04650	6	34	0.00014546	7.09244	HLA-B, HLA-E, HLA-C, HLA-G, HLA-A, ICAM1
NOD-like receptor signaling pathway	hsa04621	8	66	0.000172144	4.87157	OAS1, STAT1, IFI16, GBP1, GSDMD, OAS3, GBP2, CASP1
Human papillomavirus infection	hsa05165	9	105	0.000934486	3.4449	HLA-B, STAT1, HLA-F, HLA-E, HLA-C, HLA-G, HLA-A, ISG15, MX1
Cellular senescence	hsa04218	6	52	0.00155134	4.63736	HLA-B, HLA-F, HLA-E, HLA-C, HLA-G, HLA-A
Measles	hsa05162	5	46	0.005074	4.36853	OAS1, STAT1, OAS3, MX1, DDX58
Complement and coagulation cascades	hsa04610	3	16	0.00652488	7.53571	CFB, SERPINB2, SERPINA1
Coronavirus disease - COVID-19	hsa05171	8	119	0.00829388	2.70188	OAS1, STAT1, CFB, OAS3, CASP1, ISG15, MX1, DDX58
Viral carcinogenesis	hsa05203	6	80	0.0133106	3.01429	HLA-B, HLA-F, HLA-E, HLA-C, HLA-G, HLA-A
Hepatitis C	hsa05160	5	61	0.0165513	3.2943	OAS1, STAT1, OAS3, MX1, DDX58
Proteasome	hsa03050	4	42	0.0192002	3.82766	PSMB10, PSME1, PSME2, PSMB9
Pertussis	hsa05133	3	24	0.0204738	5.02381	CASP7, CASP1, NOS2
NF-kappa B signaling pathway	hsa04064	3	24	0.0204738	5.02381	CD40, ICAM1, DDX58
RIG-I-like receptor signaling pathway	hsa04622	3	25	0.0228601	4.82286	CASP10, ISG15, DDX58
Malaria	hsa05144	2	10	0.0241124	8.0381	CD40, ICAM1
ABC transporters	hsa02010	2	10	0.0241124	8.0381	TAP2, TAP1
African trypanosomiasis	hsa05143	2	11	0.0290037	7.30736	IDO1, ICAM1
Arginine biosynthesis	hsa00220	2	11	0.0290037	7.30736	ASS1, NOS2
Cytokine-cytokine receptor interaction	hsa04060	2	11	0.0290037	7.30736	CD40, IL32

## Sheet: Panther Pathways
Supplement Table 7. Panther Pathways (involving proteins upregulated with LPS-Cytokines at 1.8 fold-change)
description	annotation_id	genes_found	term_genes	pval	relative_enrichment	genes
T cell activation	P00053	5	29	0.00021205	7.88506	CD74, HLA-DPA1, HLA-DRA, HLA-DMB, B2M
Blood coagulation	P00011	2	10	0.0181634	9.14667	SERPINB2, SERPINA1

## Sheet: WikiPathways_x0009_
Supplement Table 7. Wiki Pathways (involving proteins upregulated with LPS-Cytokines at 1.8 fold-change)
description	annotation_id	genes_found	term_genes	pval	relative_enrichment	genes
Allograft Rejection	WP2328	15	22	7.39723e-21	29.026	HLA-B, STAT1, HLA-F, HLA-DRB5, HLA-DPB1, HLA-E, HLA-C, CASP7, HLA-DPA1, HLA-G, HLA-A, CD40, HLA-DRA, HLA-DMB, HLA-DRB1
Type II interferon signaling (IFNG)	WP619	9	13	7.46601e-13	29.4725	OAS1, HLA-B, STAT1, GBP1, TAP1, ISG15, ICAM1, NOS2, PSMB9
Ebola virus pathway in host	WP4217	14	76	6.63934e-10	7.84211	HLA-B, STAT1, HLA-F, HLA-DRB5, HLA-DPB1, HLA-E, HLA-C, HLA-DPA1, HLA-G, HLA-A, HLA-DRA, HLA-DMB, HLA-DRB1, DDX58
Proteasome degradation	WP183	11	55	2.36951e-08	8.51429	PSMB10, PSME1, HLA-B, PSME2, HLA-F, HLA-E, HLA-C, UBA7, HLA-G, HLA-A, PSMB9
Pathogenesis of SARS-CoV-2 mediated by nsp9-nsp10 complex	WP4884	3	3	1.22906e-05	42.5714	HLA-DRB5, HLA-DRA, HLA-DRB1
Immune response to tuberculosis	WP4197	4	8	1.78473e-05	21.2857	OAS1, STAT1, TAP1, MX1
Network map of SARS-CoV-2 signaling pathway	WP5115	7	54	0.00020258	5.51852	STAT1, CFB, HLA-DRB5, MX1, HLA-DRA, HLA-DRB1, DDX58
Host-pathogen interaction of human coronaviruses - interferon induction	WP4880	4	14	0.000229658	12.1633	OAS1, STAT1, OAS3, DDX58
Type I interferon induction and signaling during SARS-CoV-2 infection	WP4868	4	14	0.000229658	12.1633	OAS1, STAT1, OAS3, DDX58
Cytokines and inflammatory response	WP530	2	2	0.000542151	42.5714	HLA-DRA, HLA-DRB1
Platelet-mediated interactions with vascular and circulating cells	WP4462	2	2	0.000542151	42.5714	CD40, ICAM1
Genes associated with the development of rheumatoid arthritis	WP5033	2	3	0.00160187	28.381	CD40, HLA-DRB1
Cytosolic DNA-sensing pathway	WP4655	4	25	0.00239351	6.81143	CASP10, CASP1, ISG15, DDX58
Spinal cord injury	WP2431	4	28	0.00367635	6.08163	CD47, ICAM1, PLA2G2A, NOS2
Cancer immunotherapy by PD-1 blockade	WP4585	2	5	0.00517978	17.0286	HLA-A, HLA-DRB1
Nucleotide-binding oligomerization domain (NOD) pathway	WP1433	3	17	0.00661104	7.51261	DUOX2, CASP7, CASP1
Parkinson's disease pathway	WP2371	3	19	0.00911257	6.7218	CASP7, UBA7, UBE2L6
SARS-CoV-2 innate immunity evasion and cell-specific immune response	WP5039	3	22	0.0137791	5.80519	STAT1, MX1, DDX58
SARS coronavirus and innate immunity	WP4912	2	8	0.0138598	10.6429	STAT1, DDX58
Non-genomic actions of 1,25 dihydroxyvitamin D3	WP4341	3	21	0.012099	6.08163	STAT1, ISG15, CD40
Pathways of nucleic acid metabolism and innate immune sensing	WP4705	2	8	0.0138598	10.6429	OAS1, DDX58
Complement system	WP2806	3	25	0.0195826	5.10857	CFB, CD40, ICAM1
Novel intracellular components of RIG-I-like receptor (RLR) pathway	WP3865	3	28	0.0265456	4.56122	CASP10, ISG15, DDX58
Endochondral ossification with skeletal dysplasias	WP4808	2	11	0.0260225	7.74026	STAT1, CTSV
IL-6 signaling pathway	WP364	4	51	0.0301101	3.33894	STAT1, CASP7, IDO1, NOS2
Tryptophan metabolism	WP465	8	162	0.0329764	2.10229	CASP10, SERPINB2, CASP1, WARS, ISG15, IDO1, NOS2, DDX58
Complement and coagulation cascades	WP558	2	13	0.0358147	6.54945	CFB, SERPINA1
Endochondral ossification	WP474	4	54	0.0361867	3.15344	STAT1, DUOX2, ICAM1, CTSV
Apoptosis	WP254	3	32	0.0376328	3.99107	CASP10, CASP7, CASP1
Complement system in neuronal development and plasticity	WP5090	3	35	0.0472767	3.64898	CFB, CASP10, CASP7
Type III interferon signaling	WP2113	1	2	0.0464377	21.2857	STAT1
Kynurenine pathway and links to cell senescence	WP5044	1	2	0.0464377	21.2857	IDO1
Complement activation	WP545	1	2	0.0464377	21.2857	CFB
Cells and molecules involved in local acute inflammatory response	WP4493	1	2	0.0464377	21.2857	ICAM1
Acute viral myocarditis	WP4298	3	36	0.0507381	3.54762	STAT1, CASP7, CASP1
Apoptosis modulation and signaling	WP1772	3	36	0.0507381	3.54762	CASP10, CASP7, CASP1
